# Supplementary material for: Impact of oral diseases on oral health-related quality of life: A systematic review of studies conducted in Latin America and the Caribbean
Source: PLoS One. 2021 Jun 2;16(6):e0252578. doi: 10.1371/journal.pone.0252578 (PMC8171960; doi:10.1371/journal.pone.0252578)
Supplement: S1 File — (TXT) [file pone.0252578.s003.txt]

TY  - THES
AB  - O Brasil convive com o envelhecimento exponencial da população, o que não é mais sinônimo de adoecimento, pois atualmente há subsídios para melhorar a qualidade de vida dos idosos. Nesse contexto, a educação em saúde é uma eficaz alternativa para superação do modelo biomédico, centrado na doença como fenômeno individual e na assistência médica curativa, tornando-se ferramenta eficaz para que esses usuários desenvolvam a capacidade de intervenção sobre suas próprias vidas. Este estudo objetivou conhecer as experiências dos profissionais que trabalham com educação em saúde voltada para os idosos na Estratégia Saúde da Família, verificar a contribuição da educação em saúde como subsídio para se atingir a melhoria da qualidade de vida da população idosa e identificar as ações efetivas de educação em saúde, voltadas para os idosos, desenvolvidas nas Unidades Básicas de Saúde da Família. Tratou-se de uma pesquisa qualitativa, e para atender aos objetivos propostos foi utilizado o método da História Oral Temática, fazendo uso da técnica de entrevistas para produção do material empírico. O estudo foi desenvolvido na cidade de Campina Grande/PB, com doze colaboradoras que fazem parte da Equipe Saúde da Família e trabalham com Educação em Saúde voltada para os idosos ou já trabalharam com a temática em estudo. Ao analisar o material empírico, emergiram três eixos temáticos, os quais deram significação e nortearam toda a discussão: educação em saúde no envelhecimento enquanto espaço de partilha e empoderamento; ações de educação em saúde como ferramenta para a melhoria da qualidade de vida e promoção da saúde da população idosa e a instrumentalização das ações educativas na Estratégia Saúde da Família: impasses, desafios e possibilidades. Os discursos revelaram que as colaboradoras utilizam a educação em saúde como uma excelente ferramenta de empoderamento, a qual abre espaço para o diálogo, para a escuta, a fala e partilha de experiências do cotidiano.^ipt
Brazil is living with the exponential population aging, which is no longer synonymous with illness, because there are currently grants to improve the seniors quality of life. In this context, health education is an effective alternative to overcome the biomedical model focuses on disease as an individual phenomenon and curative medical care, making it an effective tool for these users to develop capacity to intervene on their own lives. This study investigated the experiences of professionals who work with health education aimed at the elderly in the Family Health Strategy, to verify the contribution of health education as a subsidy to attain a better quality of life for the elderly population and identify effective actions in health education targeting the elderly developed in the Family Health Basic Units. This was a qualitative research, and to meet the objectives proposed the method of Thematic Oral History was utilized, using the interview technique for the production of empirical data. The study was conducted in Campina Grande / PB, with twelve contributors who are part of the Family Health Team and work with in Health Education for the elderly or have worked with the subject under investigation. When analyzing the empirical material revealed three main themes which have significance and guided the whole discussion: health education on aging as an area of sharing and empowerment; health education activities as a tool for improving quality of life and health promotion the elderly population; and the instrumentalization of educational activities as a tool for the manipulation of educational activities in the Family Health Strategy: dilemmas, challenges and possibilities. The speeches show that the respondents use health education as an excellent tool of empowerment, which opens space for dialogue, listening, talking and sharing experiences of everyday life.^ien
CY  - João Pessoa
KW  - Aging
Family Health Strategy
Quality of Life
Humans
Aged
PB  - s.n
PY  - 2010
T2  - Educação em saúde para idosos na atenção básica: olhar de profissionais de saúde
UR  - pt
ID  - 1086
ER  - 


TY  - THES
AB  - Este estudo objetivou avaliar os custos e consequências do tratamento da pseudartrose com aplicação de células-tronco. A metodologia correspondeu à avaliação econômica parcial do custo e das consequências desse tratamento. O cenário do estudo foi o Hospital Universitário Antonio Pedro e os sujeitos foram oito pacientes operados entre setembro de 2008 e maio de 2009. A perspectiva do estudo foi a do Sistema Único de Saúde, principal fonte de financiamento da assistência médica no Brasil. Para o tratamento estatístico dos dados foram utilizados o software STATISTICA 6.0 e o teste não paramétrico de Spearman. A análise estatística apresentou resultados satisfatórios dentro de uma margem aceitável. O custo total médio do tratamento foi de R$ 1243.199 e o tempo de consolidação foi em média 14.71429 semanas. Observamos através do teste não paramétrico de Spearman que a correlação entre o custo total e o tempo de consolidação é - 0, 5078, uma indicação fraca de que o custo total é inversamente proporcional ao tempo de consolidação. A partir deste estudo, podemos concluir que o custo com o tratamento não foram exorbitantes. O pequeno tamanho da amostra não afetou os resultados de forma significativa, sendo que os achados em relação à idade são parecidos com os de outros estudos, o que nos leva a concluir que a população acometida pela pseudartrose é a economicamente ativa. A criação de um protocolo foi primordial para o levantamento do custo com o tratamento, possibilitando a consolidação dos dados e nos permitindo visualizar de forma mais abrangente o tratamento. O tempo de consolidação foi igual aos melhores resultados vistos em estudo internacionais e o procedimento se mostrou seguro e eficaz. Constatamos que o questionário SF36 é um instrumento de fácil aplicação e foi de confiabilidade no acompanhamento ambulatorial de pacientes submetidos ao tratamento^ipt
The purpose of this study was to evaluate the costs and consequences of the use of stem cells in the treatment of pseudarthrosis. The methodology involved a partial economic assessment of the cost and consequences of this treatment. The study scenario was the Hospital Universitário Antonio Pedro and the subjects were eight patients operated between September 2008 and May 2009. The study perspective was that of the Sistema Único de Saúde, the main financial resource for medical assistance in Brazil. Statistical treatment of the data was performed using the STATISTICA 6.0 application and the Spearman nonparametric test. The results were statistically significant within an acceptable margin of error. The average treatment cost was R$ 1.247,21 and the average time for consolidation was 12.875 weeks. The Spearman nonparametric test showed that the correlation between the total cost and the time for was -0.25, a weak indication that the total cost is inversely proportional to the time for consolidation. From this study, we can conclude that the treatment costs were not prohibitive. The small size of the sample had no significant influence on the results; the agerelated findings are similar to those of other studies and lead to the conclusion that population affected by pseudarthrosis is economically active. The creation of a protocol was essential for cost evaluation, providing a framework for data consolidation and yielding a more general view of the treatment. The time for consolidation was about the same as for the best results reported in the international literature and the procedure was observed to be safe and effective. We concluded that the SF36 questionnaire is an easily applied tool that can be reliably used in the post-treatment follow-up of the patients^ien
CY  - Niterói
KW  - Pseudarthrosis
Quality of Life
Stem Cells
Technology Assessment, Biomedical
Nursing
Delivery of Health Care
PB  - s.n
PY  - 2010
T2  - Avaliação econômica do custo e das consequências da aplicação de células-tronco em pseudartrose
UR  - pt
ID  - 1381
ER  - 


TY  - THES
AB  - Avaliar os serviços de saúde é fundamental para garantir a qualidade na prestação de serviços. O objetivo deste estudo foi conhecer as condições de trabalho, relacionadas ao trabalho no Sistema Único de Saúde, por meio da percepção do cirurgião-dentista, avaliando: a satisfação profissional com o emprego público e remuneração, as condições ergonômicas e sanitárias do ambiente de trabalho e a qualidade de vida e saúde dos profissionais relacionadas ao ambiente de trabalho. Realizou-se uma pesquisa transversal, tipo inquérito e observacional. A coleta de dados foi feita por meio de entrevistas com 83 cirurgiões-dentistas, atuantes em 12 municípios paulistas. As informações foram processadas no software Epi Info 2000 versão 3.2.2. As variáveis analisadas foram: tipo de ingresso, regime de trabalho, carga horária, remuneração percebida, existência de plano de carreira, satisfação com o emprego público, aspectos sanitários e ergonômicos relacionados à distribuição de equipamentos no consultório odontológico, presença da auxiliar na equipe, satisfação com o trabalho efetuado e com o ambiente físico odontológico, segurança, saúde, lazer e renda. Os resultados apontam que 19% dos entrevistados não prestaram concurso público para ingressar no sistema público. O regime de trabalho estatutário foi mais adotado 47(57%). Notaram-se jornadas de trabalho distintas: 47(57%) de 20h, 7(8%) de 30h e 29(35%) de 40h. Estavam insatisfeitos com a remuneração 55(66%) profissionais, notando-se, ainda, a ausência do plano de carreira em 11municípios; 70(84%) profissionais afirmaram estar “satisfeito” e “muito satisfeito” com o emprego público. Observou-se que 21(28%) profissionais trabalhavam sozinhos; nos 34 consultórios, autoclave foi o meio mais utilizado 15(44%); 31(91%) lixeiras de lixo comum e 23(68%) de lixo contaminado eram inadequadas; 13(38%) não tinham lavatórios para mãos, 23 (68%) havia toalheiro de papel, em 20 (59%) saboneteiras adequadas e, em 5 (15%), o compressor...^ipt
The evaluation of the health service is fundamental to ensure the quality of the realization of the services. The aim of this study was to examine the working conditions related to the employment at the Brazilian Public health Service, by means of the perception of the Dental Surgeon, evaluating: professional satisfaction with the public employment and remuneration. The sanitary and ergonomic conditions at workplace environment and the quality of life and health of the professionals related to work environment. A cross-sectioned inquiry and observational type study was performed. Data collection was made through interviews, realized on 83 dental surgeons operative in 12 municipalities of the state of Sao Paulo. Information was processed on Epi Info 2000 software, version 3.2.2. The analyzed variables were: type of income, labor regime, workload, perceived remuneration, career plan existence, satisfaction with public employment, sanitary and ergonomic aspects related to the equipment distribution at the dental office, presence of an assistant in the team, satisfaction with realized work and with physical environment, safety, health, leisure and earnings. The results showed that 19% of the interviewed did not apply for public contest to enter the public service. Statutory work regime was the most adopted 47(57%). Different workdays were noticed: 47 (57%) of 20h, 7(8%) of 30h and 29(35%) of 40h; 55(66%) professionals were unsatisfied with the remuneration and, furthermore, the absence of a career plan was observed in 11 municipalities. 70 (84%) professionals affirmed to be “satisfied” and “very satisfied” with public employment. It was observed that 21(28%) professionals worked alone; at the 34 dental offices, autoclave was the most used method 15(44%); 31(91%) common waste bins and 23(68%) bins of contaminated material were inadequate; 13(38%) had no hand washbasins, 23(68%) had paper towel dispenser, 20 (59%) adequate soap dispensers and in 5 (15%)…^ien
CY  - Araçatuba
KW  - Dental Staff
Dentistry
Dentists
Health Services
Job Satisfaction
Public Health
Quality of Life
Unified Health System
Humans
PB  - s.n
PY  - 2010
T2  - Percepção do cirurgião-dentista sobre trabalho no Sistema Único de Saúde
UR  - pt
ID  - 1447
ER  - 


TY  - CHAP
A2  - Chile. Ministerio de, Salud
AB  - Objetivo: Apoyar el proceso de priorización de problemas de salud a ser incorporados en las Garantías Explicitas, a partir del análisis de costo-efectividad de las Intervenciones Sanitarias (IS) destinadas a reducir la mortalidad o discapacidad de un número equivalente de problemas de salud, y así garantizar mayor racionalidad en el uso y asignación de los recursos públicos. Metodo: Este estudio constituye un avance metodológico y conceptual a los estudios previos llevados a cabo por el MINSAL, los que han permitido identificar distintas prioridades de salud con distintos criterios como son la carga de enfermedad, las preferencias sociales, y los criterios de equidad. Estos criterios son el sustrato para definir intervenciones costo-efectivas que el sector público pueda financiar, proveer o comprar. El presente estudio no tiene como enfoque central comparar intervenciones alternativas para un mismo problema de salud, sino comparar diferentes intervenciones de salud entre sí. Para esto se evalúan los costos en moneda corriente y como medida de efectividad se usan los DALY. La razón costo-efectividad determina el costo de evitar un DALY con la intervención en análisis, lo que permitirá comparar distintas intervenciones que abordan problemas de salud diferentes. En este análisis se ordenan todas las intervenciones de menor a mayor coeficiente de costo-efectividad, lo que permite apoyar el debate sobre prioridades para la asignación de los recursos, constituyendo un insumo más en el proceso de priorización.Conclusión: los datos aportados por el presente estudio constituyen un insumo más a considerar en el proceso de priorización de intervenciones de salud. La relación costo-efectividad sistematiza en un solo resultado consideraciones de carga de enfermedad, efectividad de las intervenciones y su costo económico. Sin embargo, quedan fuera de este análisis aspectos relevantes para la toma de decisiones como son las preferencias sociales, la equidad y los grupos vulnerables, así como la capacidad productiva y de oferta del sistema, como el impacto fiscal para dar cumplimiento a garantías. El impacto financiero de implementar las intervenciones de salud, en un contexto de garantías explícitas, es mejor informado por estudios de costo esperado promedio, como los que se han llevado a cabo en nuestro país respecto de las Garantías Explicitas en Salud ya implementadas.^ies
CY  - s.l
KW  - Cost-Effectiveness Evaluation
Delivery of Health Care/economics
Delivery of Health Care/organization & administration
Biomedical Technology/economics
Cost-Benefit Analysis
Health Care Costs
PB  - Chile. Ministerio de Salud
PY  - 2010
SN  - 978-956-8823-44-3
T2  - Estudio costo-efectividad de intervenciones en salud
UR  - es
ID  - 1494
ER  - 


TY  - THES
AB  - Este trabalho é uma revisão de literatura acerca do índice IONT (Index Orthodontic Treatment Need) e objetiva avaliar as vantagens e limitações da aplicação do índice IONT, para a saúde pública, em relação aos outros índices de necessidade de tratamento e, quais seriam as vantagens de se aplicá-lo em associação às medidas de qualidade de vida relacionada à condição de má oclusão...^ipt
CY  - Belo Horizonte
KW  - Malocclusion/epidemiology
Orthodontics, Corrective
Dental Occlusion
Quality of Life
Humans
Male
Female
Child
Adolescent
PB  - s.n
PY  - 2010
T2  - O Índice IOTN e o impacto das más oclusões na qualidade de vida da criança e do adolescente
ID  - 1673
ER  - 


TY  - THES
AB  - Considerando-se a escassez na produção científica de temas sobre os adolescentes trabalhadores, a presente pesquisa objetivou mensurar o capital social e sua possível relação com a qualidade de vida entre adolescentes trabalhadores. Realizou-se um estudo transversal analítico com 363 adolescentes trabalhadores assistidos por uma Entidade Filantrópica de Apoio ao adolescente em Sete Lagoas, Minas Gerais. A caracterização sócio-demográfica foi obtida por meio de questões referentes a sexo, idade, cor de pele, e saneamento básico (abastecimento de água, presença de sanitário no interior do domicílio, rede de esgoto, coleta de lixo). As informações sobre acess0/uso de serviços de saúde diziam respeito à posse de plano de saúde, uso regular do serviço público de saúde...^ipt
CY  - Belo Horizonte
KW  - Delivery of Health Care
Cross-Sectional Studies
Health Surveys
Child Labor/psychology
Social Control Policies/statistics & numerical data
Quality of Life/psychology
Humans
Male
Female
Adolescent
PB  - s.n
PY  - 2010
T2  - Capital social e qualidade de vida em adolescentes trabalhadores em um município de médio porte de Minas Gerais, Brasil
ID  - 1715
ER  - 


TY  - THES
AB  - Avaliar os serviços de saúde é fundamental para garantir a qualidade na prestação de serviços. O objetivo deste estudo foi conhecer as condições de trabalho, relacionadas ao trabalho no Sistema Único de Saúde, por meio da percepção do cirurgião-dentista, avaliando: a satisfação profissional com o emprego público e remuneração, as condições ergonômicas e sanitárias do ambiente de trabalho e a qualidade de vida e saúde dos profissionais relacionadas ao ambiente de trabalho. Realizou-se uma pesquisa transversal, tipo inquérito e observacional. A coleta de dados foi feita por meio de entrevistas com 83 cirurgiões-dentistas, atuantes em 12 municípios paulistas. As informações foram processadas no software Epi Info 2000 versão 3.2.2. As variáveis analisadas foram: tipo de ingresso, regime de trabalho, carga horária, remuneração percebida, existência de plano de carreira, satisfação com o emprego público, aspectos sanitários e ergonômicos relacionados à distribuição de equipamentos no consultório odontológico, presença da auxiliar na equipe, satisfação com o trabalho efetuado e com o ambiente físico odontológico, segurança, saúde, lazer e renda. Os resultados apontam que 19% dos entrevistados não prestaram concurso público para ingressar no sistema público. O regime de trabalho estatutário foi mais adotado 47(57%). Notaram-se jornadas de trabalho distintas: 47(57%) de 20h, 7(8%) de 30h e 29(35%) de 40h. Estavam insatisfeitos com a remuneração 55(66%) profissionais, notando-se, ainda, a ausência do plano de carreira em 11municípios; 70(84%) profissionais afirmaram estar “satisfeito” e “muito satisfeito” com o emprego público. Observou-se que 21(28%) profissionais trabalhavam sozinhos; nos 34 consultórios, autoclave foi o meio mais utilizado 15(44%); 31(91%) lixeiras de lixo comum e 23(68%) de lixo contaminado eram inadequadas; 13(38%) não tinham lavatórios para mãos, 23 (68%) havia toalheiro de papel, em 20 (59%) saboneteiras adequadas e, em 5 (15%), o compressor...^ipt
The evaluation of the health service is fundamental to ensure the quality of the realization of the services. The aim of this study was to examine the working conditions related to the employment at the Brazilian Public health Service, by means of the perception of the Dental Surgeon, evaluating: professional satisfaction with the public employment and remuneration. The sanitary and ergonomic conditions at workplace environment and the quality of life and health of the professionals related to work environment. A cross-sectioned inquiry and observational type study was performed. Data collection was made through interviews, realized on 83 dental surgeons operative in 12 municipalities of the state of Sao Paulo. Information was processed on Epi Info 2000 software, version 3.2.2. The analyzed variables were: type of income, labor regime, workload, perceived remuneration, career plan existence, satisfaction with public employment, sanitary and ergonomic aspects related to the equipment distribution at the dental office, presence of an assistant in the team, satisfaction with realized work and with physical environment, safety, health, leisure and earnings. The results showed that 19% of the interviewed did not apply for public contest to enter the public service. Statutory work regime was the most adopted 47(57%). Different workdays were noticed: 47 (57%) of 20h, 7(8%) of 30h and 29(35%) of 40h; 55(66%) professionals were unsatisfied with the remuneration and, furthermore, the absence of a career plan was observed in 11 municipalities. 70 (84%) professionals affirmed to be “satisfied” and “very satisfied” with public employment. It was observed that 21(28%) professionals worked alone; at the 34 dental offices, autoclave was the most used method 15(44%); 31(91%) common waste bins and 23(68%) bins of contaminated material were inadequate; 13(38%) had no hand washbasins, 23(68%) had paper towel dispenser, 20 (59%) adequate soap dispensers and in 5 (15%)...^ien
CY  - Araçatuba
KW  - Dental Staff
Dentistry
Dentists
Health Services
Job Satisfaction
Public Health
Quality of Life
Unified Health System
Humans
PB  - s.n
PY  - 2010
T2  - Percepção do cirurgião-dentista sobre trabalho no Sistema Único de Saúde
UR  - pt
ID  - 1736
ER  - 


TY  - THES
AB  - Os dispositivos usados em ortodontia podem causar incômodo, dor e limitações funcionais. Como há escassez de dados da repercurssão desses aparatos na qualidade de vida dos indivíduos, o objetivo deste estudo foi avaliar o impacto di uso do aparelho ortodôntico na qualidade de vida de Brumadinho, MG. A amostra aleatória foi de 579 adolescentes, de 11 a 14 anos de idade, matriculadas em escolas públicas e privadas. Os adolescentes foram examinados para verificar o uso ou não uso do aparelho ortodôntico. O instrumento utilizado na avaliação do impacto do uso do aparelho foi a versão curta brasileira do Child Perceptions Questionnaire (CPQ 11-14), composto por 16 itens...^ipt
CY  - Belo Horizonte
KW  - Orthodontic Appliances
Cross-Sectional Studies
Malocclusion/psychology
Malocclusion/therapy
Psychosocial Impact
Quality of Life
Humans
Male
Female
Adolescent
PB  - s.n
PY  - 2010
T2  - Impacto do uso do aparelho ortodôntico na qualidade de vida de adolescentes de 11 a 14 anos de idade
ID  - 1740
ER  - 


TY  - THES
AB  - INTRODUÇÃO: Os pacientes com distúrbios do desenvolvimento sexual (DDS) constituem um desafio para os profissionais que se empenham no seu tratamento e acompanhamento. São raros os estudos na área psicológica com acompanhamento destes pacientes a longo prazo. Este estudo tem por objetivo avaliar os aspectos psicossociais e sexuais em relação ao diagnóstico etiológico, avaliar a influência de diversas variáveis na manutenção ou mudança da identidade de gênero nos pacientes que atingiram a idade adulta e a qualidade de vida numa grande coorte de pacientes com DDS 46,XY e 46,XX acompanhados em um mesmo serviço a longo prazo. MÉTODOS: O estudo teve caráter principalmente retrospectivo e foi realizado em pacientes com DDS de ambos os sexos acompanhados até o período pós-puberal ou idade adulta, num total de 151 pacientes maiores de 15 anos; destes, 55 pacientes apresentavam cariótipo 46,XX e 96 cariótipo 46,XY, tendo sido incluído neste ultimo grupo 6 pacientes que apresentavam cariótipo 46,XY em mosaicismo com a linhagem 45,X. O diagnóstico etiológico do DDS foi estabelecido pela avaliação clínica, citogenética, hormonal e por imagem em todos os casos e na maioria deles complementada pelo diagnóstico molecular. Todos os pacientes foram submetidos a tratamento clinico, psicológico e cirúrgico. Os instrumentos utilizados para a avaliação psicológica foram: a entrevista semi-estruturada com aplicação de um questionário específico com 192 questões, desenvolvido para avaliar os aspectos sociais, profissionais e sexuais, o teste projetivo do HTP para auxiliar na identificação da identidade de gênero e o questionário Whoqol-Bref para avaliar a qualidade de vida. RESULTADOS: A atribuição do sexo social feminino foi predominante em ambos os grupos com DDS. Houve mudança do sexo social em 20% dos pacientes com DDS 46,XY e em 14% dos pacientes com DDS 46,XX. Houve associação significativa da mudança para o gênero masculino nos pacientes do grupo DDS 46,XY por...^ipt
INTRODUCTION: Patients with disorders of sex development (DSD) constitute a challenge for professionals working in their treatment and follow-up. Studies of patients with DSD have been focused on dissatisfaction in adulthood with sex assigned at birth. However, other parameters, such as psychosocial adjustment, sexual function, psychological health, social integration and the quality of life are rarely described. This study aims to evaluate the professional and psychosocial aspects, in order to identify the variables involved in gender identity and sexual orientation of a large cohort of patients with DSD 46 XY and, 46, XX and also assess the quality of life of patients in adulthood. METHODS: The study was mainly retrospective and was conducted in patients with DSD of both sexes followed until puberty or adulthood, a total of 151 patients older than 15 years; of these, 55 patients had 46, XX karyotype and 96 of them 46,XY karyotype, having been included in the latter group 6 patients who had 46, XY karyotype in mosaicism with the 45, X lineage. Etiological diagnosis of DSD was established by clinical evaluation, cytogenetics, hormonal and image studies in all cases and most of them complemented by molecular diagnosis. All patients underwent surgical and psychological treatment. Instruments used for psychological evaluation were: a semi-structured interview with application of a specific questionnaire with 192 questions developed to assess the social, professional and sexual aspects. The projective HTP test was used to assess gender identity and the Whoqol-Bref questionnaire to evaluate the quality of life. RESULTS: The female social sex assignment was prevalent in both groups with DSD. A change of assigned sex was found in 20% of the 46, XY DSD patients and in 14% of the 46,XX DSD patients. There was a significant association between the change to male social sex with DSD 46, XY due to 5 alpha-RD2 deficiency when compared with DSD 46,XY group due to defects...^ien
CY  - São Paulo
KW  - Disorders of Sex Development
Gender Identity
Psychological Tests
Quality of Life
Sex Differentiation
Sexual Behavior
Humans
Male
Female
Adolescent
Adult
PB  - s.n
PY  - 2010
T2  - Aspectos psicossociais e sexuais de pacientes com distúrbios do desenvolvimento sexual a longo prazo
UR  - pt
ID  - 1836
ER  - 


TY  - THES
AB  - Pacientes portadores de comunicação oronasal necessitam de dispositivo protético obturador, para o restabelecimento da sua função, estética e qualidade de vida perdida, devido à remoção ou ausência da maxila. Esta tecnologia reabilitadora vem se desenvolvendo há alguns séculos, com aprimoramentos das técnicas de confecção e materiais odontológicos que auxiliem na elaboração de obturadores cada vez mais eficientes, principalmente no que se refere a sua adaptação. Esta tecnologia é fortemente dependente tanto do domínio das técnicas laboratoriais, quanto de habilidades específicas na arte da reconstrução da face (manuais, sensitivas e tácitas), pois sua confecção é artesanal, personalizada e individualizada, determinando que a disponibilidade e distribuição dos recursos humanos qualificados para a sua elaboração constituam-se em obstáculo significativo para um acesso mais amplo e equânime. O trabalho em tela teve por objetivo examinar o estado da arte relativo às diferentes técnicas de moldagens e confecção das próteses obturadoras utilizadas no cuidado reabilitador de pacientes maxilarectomizados, buscando subsidiar proposições para o seu aprimoramento. Este estudo teórico-exploratório utilizou dois caminhos metodológicos complementares. O primeiro tomou por base uma revisão de literatura científica nacional e internacional e acadêmica, publicada sob a forma de artigos, teses e dissertações, utilizando as bases bibliográficas MEDLINE, BBO, LILACS, SCIELO, Biblioteca Virtual de Saúde e Colaboração Cochrane, e as bases de dissertações e teses da CAPES – Banco de Teses; Base Thesis e Biblioteca Digital de Teses e Dissertações (BDTD), do Instituto Brasileiro de Informação em Ciência e Tecnologia (IBICT)...^ipt
Patients with oral-nasal connection due to the absence or extirpation of themaxilla need a prosthetic obturator for esthetical reasons, to restore function, and to partially regain the lost quality of life. This technology has evolved in the course of many centuries in conjunction with the improvement in manufacturing techniques and odontological materials that play a role in the elaboration and design of more efficient obturators, especially regarding their adaptation. This technology is exceedinglydependent on the mastery of laboratorial methods as well as specific skills in the art of facial reconstruction because its confection is artisanal, personalized, and customized. The existence and distribution of suitable human resources are an evident obstacle to the evenly access to this technology. The aim of this work was toscrutinize the “state of the art” regarding different moulding and manufacturing techniques of prosthetic obturators employed in the rehabilitation process of maxillectomized patients, intending to make a contribution for its improvement. This theoretical-exploratory study used two complementary methodological instruments. One was a broad review of the national and international scientific literature published as articles, doctoral thesis and dissertations, utilizing different bibliographical databases: MEDLINE, BBO, LILACS, SCIELO, Biblioteca Virtual de Saúde (Virtual Health Library), and The Cochrane Collaboration, as well as the doctoral thesis and dissertations included in the CAPES database - Base Thesis andDigital Library of thesis and dissertations, from the Brazilian Institute of Information in Science and Technology...^ien
CY  - Rio de Janeiro
KW  - Maxillofacial Prosthesis Implantation
Palatal Obturators
Maxillofacial Prosthesis
Mouth Rehabilitation/instrumentation
Mouth Rehabilitation
Technology, Dental/instrumentation
Technology, Dental/methods
Evaluation of Research Programs and Tools
Mouth Neoplasms/rehabilitation
Jaw Neoplasms/rehabilitation
Dental Research/instrumentation
Dental Research/trends
Quality of Life/psychology
Humans
PB  - s.n
PY  - 2010
T2  - Próteses obturadoras para pacientes maxilarectomizados: estado atual da tecnologia e necessidades de aprimoramentos
UR  - pt
ID  - 1847
ER  - 


TY  - THES
AB  - Trata-se de estudo exploratório em que buscamos compreender a significação da alimentação a partir do olhar do idoso institucionalizado. Trabalhando a partir dos referenciais da pesquisa qualitativa, através de entrevistas semiestruturadas e observação participante, realizamos uma abordagem com dez idosos de ambos os sexos, residentes em duas instituições de longa permanência para idosos, localizadas no município do Rio de Janeiro. Utilizamos como base metodológica a etnografia e as reflexões de Malinowski, ao explorarmos as impressões do investigador, a observação de códigos internos, os padrões de comportamento, os fenômenos imponderáveis da vida real, a distribuição social das funções e a organização social da comunidade em uma totalidade integrada, e como referencial teórico, os estudos de Goffman e Foucault, em que o primeiro autor nos auxilia nos detalhes da natureza e dinâmica destes espaços enquanto o segundo articula as eminentes questões disciplinares. A rotina alimentar dentro da instituição é extremamente controlada e esvaziada de significado. E, tendo em vista a alimentação como expressão de identidade pessoal, os horários das refeições como verdadeiros marcos diários na instituição, o valor que a comida assume na vida desses idosos e o papel central que o funcionamento da cozinha desempenha para o bom andamento da instituição, consideramos essencial uma mudança de paradigma através da ressignificação da alimentação no interior dos abrigos.^ipt
This is an exploratory study in which we seek to understand the significance of eating from the view of institutionalized elderly. Working from the references of qualitative research, through semi-structured interviews and participant observation, we performed an approach with ten old-aged of both sexes, living in two long-term institutions for the elderly people, located in Rio de Janeiro. We used ethnography and the reflections of Malinowski as methodological basis to explore the researcher's impressions, the observation of internal codes, standards of behavior, imponderable phenomena of real life, the distribution of social roles and social organization of the community in an integrated whole, and as theoretical, the studies of Goffman and Foucault, in which the first author helps us to detail the nature and dynamics of these spaces while the second articulates the outstanding disciplinary matters. The feeding routine in the institution is extremely controlled and emptied of meaning. And, in view of food as an expression of personal identity, the meals schedule as daily events in the institution, the value that food assumes in the lives of these ancients and the central role that the operation of the kitchen plays for the good progress of the institution, we considered essential a paradigm shift through the redefinition of eating inside the shelters.^ien
CY  - Rio de Janeiro
KW  - Geriatric Assessment/methods
Collective Feeding
Malnutrition/complications
Health of Institutionalized Elderly
Homes for the Aged
Interviews as Topic
Nutrition Assessment
Nutritional Requirements
Nutritional Status
Qualitative Research
Quality of Life
Humans
Male
Female
Aged
PB  - s.n
PY  - 2010
T2  - A alimentação em instituições asilares: manutenção do corpo e esvaziamento da vida
UR  - pt
ID  - 1862
ER  - 


TY  - THES
AB  - A Organização Mundial da Saúde (OMS) conceitua qualidade de vida (QV) como "uma percepção individual de sua posição n a vida, no contexto cultural e sistemas de valores no qual se viva e a relação com seus objetivos, expectativas, padrões e preocupações". A paralisia Cerebral (PC) pode ser destinada como um grupo de desordens do desenvolvimento do movimento e da postura, e é atribuída a distúrbios não progressivos que ocorreram no cérebro durante o período fetal e no bebê, resultando em dificuldades nas habilidades funcionais. Estes déficits funcionais provocam repercussões em outras áreas da vida, como relações sociais, funcionamento escolar e atividades com familiares. Os objetivos da presente investigação foram avaliar a relação entre saúde oral, qualidade de vida relacionada à saúde (QVRS) de crianças e adolescentes com paralisia cerebral e qualidade de vida dos respectivos cuidadores primários. Os resultados da análise multinível (Poisson) da associação entre as variáveis independentes e a presença de cárie e doença gengival mostraram que a idade a própria percepção dos cuidadores sobre QV e a QVRS das crianças com PC tiveram associação com a presença de cárie dentária. Já para a gengivite, as variáveis que mostraram ter associação com a doença foram renda familiar, percepção dos cuidadores sobre sua própria saúde e domínio físico da QVRS das crianças com PC. A análise dos resultados nos permitiu concluir, que o domínio mais comprometido da QVRS nas crianças e adolescentes com PC avaliadas foi o físico, seguido pelo escolar, social e emocional; houve impacto negativo da QVRS de crianças e adolescentes com PC sobre a presença de cáries e gengivite; os cuidadores primários das crianças e adolescentes com PC avaliados apresentaram maior comprometimento da QV no domínio ambiental, seguido pelos domínios psicológico, social e físico e a percepção que os tiveram de sua própria QV influenciaram negativamente na presença de cárie e gengivite.^ipt
The World Health Organization has defined quality of life (QL) as "person's perception of their position in life in the context of culture and value systems in which they live, and in relation to their goals, expectations, standards and concems". Cerebral palsy is defined as a group of permanent disorders of the development of movement and posture, causing activity limitations, that are attibuted to nomprogressive disturbances that occured in the developing fetal or infant brain. Such functional deficts may affect other aspects of their lifes, such as social and school functioning and family relationship. The aim of this research was to establish a possible relation among oral health, health related quality of life (HRQL) of cerebral palsied children and adolescents and QL of their primary caregivers. The Poisson's statistics analysis showed that age of children, caregivers' perception of their quality of life and HRQL were associated with dental caries. Financial stability, caregirer's perceptions of their health and physical health of cerebral palsied children and adolescents wire associated with gengivites. Such results demonstrated that physical domain was the most compromised, followed by the school, social and emotional functioning. There were a negative impact of HRQL of cerebral palsied children and adolescents on caries and gengivite, the most compromised construct of primary caregiver's QL was the envirommental domain, followed by the psychological, social and physical domain; caregivers' perception of their own QL had an impact on dental caries and gengivites.^ien
CY  - São Paulo
KW  - Dental Caries/diagnosis
Oral Health
Pediatric Dentistry
Cerebral Palsy/diagnosis
Quality of Life
Humans
Male
Female
Child
Adolescent
PB  - s.n
PY  - 2010
T2  - Saúde oral: impacto da qualidade de vida relacionada à saúde de crianças e adolescentes com paralisia cerebral e da qualidade de vida dos respectivos cuidadores primários
ID  - 1863
ER  - 


TY  - CHAP
A2  - Ribeiro, Ana Lucia Alves
A2  - Gabliani, Mayara Luciana
CY  - São Paulo
KW  - Delivery of Health Care
Depression/psychology
Cardiovascular Diseases/psychology
Stress, Psychological/psychology
Quality of Life
Risk Factors
Humans
Adolescent
PB  - Atheneu
PY  - 2010
SN  - 9788538801207
T2  - Psicologia e cardiologia: um desafio que deu certo
ID  - 1866
ER  - 


TY  - THES
AB  - INTRODUÇÃO: Existem dúvidas e controvérsias em relação à falta de controle clínico dos pacientes portadores de asma grave. Neste estudo avaliamos a proporção de asmáticos graves que atingem o controle com seguimento supervisionado e tratamento padronizado. Comparamos a inflamação das vias aéreas através do escarro induzido e do óxido nítrico exalado em pacientes que atingem o controle da asma em comparação aos não controlados. Avaliamos também o impacto do controle sobre o estado de saúde e comparamos o comportamento psicossocial (ansiedade e depressão) entre os pacientes controlados e não controlados. MÉTODOS: Os pacientes foram selecionados no ambulatório de asma da Pneumologia porque apresentavam asma grave não controlada apesar de tratamento de acordo com as diretrizes de tratamento da asma. Avaliamos as características clínicas, funcionais, inflamatórias, controle da asma, qualidade de vida relacionada à saúde e ansiedade e depressão, na condição basal, após as 2 semanas de corticosteróide oral e ao final do tratamento otimizado por via inalatória. RESULTADOS: Cento e vinte e oito pacientes foram elegíveis, 74 incluídos e 54 completaram o protocolo. Destes, 36 (66,7%) pacientes foram classificados em grupo não controlado e 18 (33,3%) controlados. Na inclusão, o grupo que não se controlou apresentou mais mulheres, maior porcentagem de ex-tabagistas, menor porcentagem de dias livres de sintomas e maior porcentagem de mulheres com piora da asma no período menstrual. Os pacientes dos dois grupos apresentavam alta utilização do sistema de saúde e várias comorbidades. Após o tratamento padronizado, não se observou diferença nos parâmetros de função pulmonar, escarro induzido e óxido nítrico exalado entre os grupos. No grupo não controlado, o curso de corticosteróide oral promoveu redução significativa dos eosinófilos no escarro induzido, mas com aumento destes após a retirada da medicação oral, embora sem significância estatística. O óxido...^ipt
INTRODUCTION: There are doubts and open questions about low achieve control in severe asthma patients. In this study we evaluated the proportion of severe asthmatics who achieve control status after a systematic follow-up protocol and standardized treatment. We compared airway inflammation according to induced sputum and exhaled nitric oxide in controlled and non-controlled patients. We also evaluated the impact of control status on health related quality of life and compared the psychosocial behavior (anxiety and depression) between groups. METHODS: Patients were selected on outpatient asthma clinic of Pulmonary Division. They had severe asthma and underwent a systematic follow-up protocol with standardized treatment. We evaluated clinical, functional and inflammatory characteristics, asthma control, health related quality of life and anxiety and depression symptoms in baseline, after two weeks of oral corticosteroid and at the end of the follow-up, with inhaled corticosteroid plus long acting beta 2 agonist. RESULTS: One hundred and twenty eight patients were eligible, 74 included and 54 completed the follow-up period. Among this, 36 (66.7%) patients were classified as non-controlled and 18 (33.3%) controlled. At the inclusion non-controlled group had significantly higher female and ex-smokers prevalence, less percentage of days free of symptoms and higher frequency of females with menstrual worsening of asthma symptoms. Both groups had high health care use and several comobidities. There was not any significant difference in pulmonary function, induced sputum and exhaled nitric oxide between the two groups after standardized treatment. Induced sputum eosinophils had a significant reduction after oral corticosteroid trial in non-controlled patients but there was impairment after oral steroid withdrawn, but without statistic significance. Exhaled nitric oxide did not change with treatment and was normal in both groups during the follow-up period...^ien
CY  - São Paulo
KW  - Anxiety
Asthma
Control
Depression
Nitric Oxide
Quality of Life
Respiratory Function Tests
Sputum
PB  - s.n
PY  - 2010
T2  - Caracterização clínica e inflamatória de pacientes portadores de asma grave controlada e não controlada e resposta ao acompanhamento sistemático e tratamento padronizado
UR  - pt
ID  - 1872
ER  - 


TY  - THES
AB  - A população idosa possui alta prevalência de edentulismo e, conseqüentemente, é afetada pelos problemas a ele associados. A perda da dimensão vertical de oclusão (DVO) é um destes problemas que compromete, entre outros fatores, o desempenho do sistema estomatognático. Logo, doenças relacionadas ao colapso da musculatura da via aérea superior (VAS), como a síndrome da apnéia obstrutiva do sono (SAOS), tornam-se enfermidades relevantes para pacientes nesta faixa etária. Sendo assim, medidas terapêuticas eficazes e de baixo custo, como a utilização de aparelhos intraorais (AIOs) para liberação do fluxo aéreo, podem ser empregadas contribuindo para a qualidade do sono destes pacientes. O objetivo deste estudo foi avaliar parâmetros subjetivos e objetivos do sono, em 10 pacientes idosos portadores de Próteses totais (PTs) bimaxilares, após a utilização de novas PTs confeccionadas no Programa Envelhecer Sorrindo e após o uso de dois AIOs: um dispositivo intraoral (DIO), especialmente desenvolvido para aumentar a DVO sem provocar avanço mandibular, e um aparelho de avanço mandibular (AAM). Para isso, questionários de rastreamento da qualidade do sono e polissonografias (PSGs) foram realizados, em quatro momentos distintos: sem as PTs, com as PTs, com o DIO e com o AAM. Foram realizadas, também, telerradiografias em norma lateral (TNL) dos pacientes com as PTs, com o DIO e com o AAM a fim de avaliar alterações no diâmetro da VAS e o posicionamento mandibular nesses três momentos. Concluiu-se que, o AAM testado promove maior porcentagem de sono no estágio 1, podendo contribuir para a melhora na qualidade subjetiva do sono dos pacientes, uma vez que ajudou a diminuir o tempo necessário para iniciar o sono, além de facilitar a manutenção do estado de vigília.^ipt
There is a high prevalence of edentulism and problems associated to it in the elderly population. A decrease in vertical dimension of occlusion (VDO) is one of these problems that may compromise the stomatognathic system. Therefore, it is important to investigate diseases related to upper airway (UA) musculature collapse, such as the syndrome of obstructive sleep apnea (OSAS). Therapeutic measures of low cost and high efficacy, such as intraoral appliances (IAs) to release the air flow may be employed, contributing to patients sleep quality. The aim of this study was to evaluate subjective and objective sleep parameters in 10 elderly patients who wore maxilar and mandibular complete dentures (CD). The analyses were performed after the use of a new pair of CD and after using two IAs: an intraoral device (ID), especially developed to increase the VDO without causing mandibular advance, and a mandibular advance device (MAD). For this purpose, questionnaires and polysomnography (PSG) were performed in four distinct stages: patients not wearing CD, wearing CD, wearing ID and wearing MAD. In addition, lateral cephalograms (LC) of patients wearing FD, wearing ID and wearing MAD were performed to assess changes in UAs diameter and in the mandibular positioning. It was concluded that the MAD tested promotes higher percentage of stage 1 sleep and and may contribute to the improvement in patients subjective sleep quality, as it helped to decrease the time needed to fall asleep, and facilitate the maintenance of wakefulness.^ien
CY  - São Paulo
KW  - Aging
Sleep Apnea, Obstructive/diagnosis
Denture, Complete
Quality of Life
Humans
Male
Female
Aged
PB  - s.n
PY  - 2011
T2  - Comparação entre o efeito do aumento da dimensão vertical de oclusão e do avanço mandibular na qualidade do sono em pacientes idosos portadores de próteses totais bimaxilares
UR  - pt
ID  - 1449
ER  - 


TY  - THES
CY  - Porto Alegre
KW  - Oral Health
Quality of Life
Sickness Impact Profile
Cross-Sectional Studies
Observational Studies as Topic
Surveys and Questionnaires
PB  - s.n
PY  - 2011
T2  - Relação entre Senso de Coerência, impacto da saúde bucal na qualidade de vida e condição bucal clínica em indivíduos de 50 a 74 anos
ID  - 1450
ER  - 


TY  - THES
AB  - Nas últimas décadas, observou-se um grande avanço no estudo das relações organizacionais com relação a saúde. O presente estudo teve por objetivo avaliar o impacto das condições bucais na qualidade de vida de pré-escolares matriculados em creches comunitárias no Município de Porto Velho-RO e verificar o perfil socioeconômico das famílias e seu estado nutricional. A amostra foi constituída por 210 pré-escolares entre 3 e 5 anos de idade onde foi adotado o Índice ceod para avaliação de cárie dentária e o Índice de Massa Corpórea para avaliação do estado nutricional. Foram aplicados questionários de avaliação de influência da saúde bucal na qualidade de vida (ECOHIS) e perfil socioeconômico aos pais ou responsáveis dos respectivos pré-escolares. A estatística descritiva foi realizada por meio de frequências relativas e absolutas e a sua análise por meio do teste de Correlação de Spearman (p<0,05). Foi encontrado um ceod de 2,11 (3,04) e um Sic Índice de 5,84 (2,59), observando-se 49,52% de crianças livres de cárie dentária. A classificação socioeconômica mostrou que 80,95% encontram-se na classe média inferior e que 40,29% tem renda familiar inferior a 2 salários mínimos. Quanto ao estado nutricional, 60,48% encontravam-se eutróficas e 25,71% magreza, não apresentando influencia significativa quanto a saúde bucal (p<0,05). Foi verificada relação estatisticamente significativa entre o ceod e seus componentes na qualidade de vida (p<0,05). Concluiu-se que o impacto das condições socioeconômicas e influência da saúde bucal na qualidade de vida de crianças na idade pré-escolar podem nortear novas práticas em saúde objetivando reduzir as desigualdades na distribuição da cárie dentária na população.^ipt
In recent decades, there was a major breakthrough in the study of organizational relationships for health. This study aimed to evaluate the impact of oral conditions on quality of life of preschool children enrolled in community day care centers in the city of Porto Velho-RO and assessed the socioeconomic profile of their families and their nutritional status. The sample consisted of 210 preschool children between 3 and 5 years of age where we adopted the dmft index for assessment of dental caries and body mass index to assess nutritional status. Questionnaires were applied to evaluate the influence of oral health on quality of life (ECOHIS) and socioeconomic profile of parents or guardians of their preschoolers. Descriptive statistics were performed descriptively by means of relative and absolute frequencies and their analysis using the Spearman correlation test (p<0.05). It was found a dmft of 2.11 (3.04) and a Sic Index 5.84 (2.59), with polarization of dental caries in the population studied (49.52%). The socioeconomic classification showed that 80.95% are lower middle class and 40.29% have incomes below two minimum wages. The nutritional status, 60.48% were normal weight and thinness 25.71%, showing no significant influence in the oral health (p<0.05). Statistically significant relationship was found between the dmft and its components in the quality of life (p<0.05). It was concluded that the analysis of the socioeconomic status and influence of oral health on quality of life for children in preschool can guide new practices aimed at reducing health inequalities in the distribution of dental caries in the population.^ien
CY  - Bauru
KW  - Dental Caries/epidemiology
DMF Index
Oral Health
Quality of Life
Brazil/epidemiology
Nutritional Status
Public Health
Sex Distribution
Socioeconomic Factors
Humans
Male
Female
Child, Preschool
PB  - s.n
PY  - 2011
T2  - Avaliação da influência da saúde bucal na qualidade de vida de pré-escolares no município de Porto Velho/RO
UR  - pt
ID  - 1451
ER  - 


TY  - THES
AB  - As doenças cardiovasculares constituem a principal causa de morbi-mortalidade na população brasileira. A Hipertensão Arterial Sistêmica (HAS) e o Diabetes Mellitus (DM) representam um dos principais fatores de risco para este agravamento, por estarem relacionadas ao surgimento de outras doenças crônicas não transmissíveis, que trazem repercussões negativas para a qualidade de vida. Em 2002 foi criado um Plano de Reorganização da Atenção à Hipertensão Arterial e Diabetes mellitus, sendo este, denominado Hiperdia. Esse Estudo tem por como objetivo maior implementar um plano de ações para reorganização do programa hiperdia na cidade de exu. Esse plano será direcionado a corrigir os possíveis erros apontados durante as observações. Será disponibilizada uma cópia para cada unidade visitada. Foram construídas Estratégias, as quais foram subdivididas em duas ações, onde foram apontadas as atividades que irão ser desenvolvidas e os indicadores utilizados. O estudo adverte sobre a importância em realizar o hiperdia conforme é preconizado pelo ministério da saúde, e sobre as conseqüências positivas de uma atenção eficaz para os hipertensos e diabéticos. A partir desse Plano busca-se uma assistência de qualidade e um acompanhamento eficaz dos hipertensos e diabéticos pelos profissionais de saúde...^ipt
CY  - Recife
KW  - Cardiovascular Diseases
Delivery of Health Care
Diabetes Mellitus
Hypertension
Quality of Life
Humans
PB  - s.n
PY  - 2011
T2  - Plano de intervenção para reorganização do programa hiperdia no município de Exu - PE
UR  - pt
ID  - 1586
ER  - 


TY  - THES
AB  - O entendimento dos determinantes sociais, valorizando não somente as condições biológicas é fundamental para efetivar a promoção da saúde. Desta forma, nos deparamos com a abordagem do Capital Social que valoriza as relações entre a saúde, as desigualdades nas condições de vida e o grau de desenvolvimento da trama de vínculos e associações entre indivíduos e grupos. Partindo do pressuposto de que o ambiente escolar é um meio apropriado para a promoção da saúde, já que pode oferecer uma estrutura mais suportiva um programa socioeducativo, decerto que pode contribuir para a formação das crianças dentro de um contexto de qualidade de vida. Sendo assim, o estudo analisa a contribuição de um programa socioeducativo desenvolvido em algumas Unidades do SESC no Estado de São Paulo na saúde bucal das crianças participantes. Para a análise do impacto bucal nas atividades diárias das crianças, foi aplicado um questionário (OIDP-Infantil) adaptado que considera a qualidade de vida, como uma variável importante dos indicadores clínicos. No estudo foi aplicado também, um questionário aos educadores que acompanham o programa, com a finalidade de verificar as atitudes e o nível de conhecimento em saúde bucal. O pesquisador responsável pelo estudo compareceu nas Unidades Operacionais para a aplicação dos questionários a todos os envolvidos no estudo (620 crianças e 60 educadores). Os resultados mostraram que os impactos bucais mais prevalentes nas atividades diárias ocorreram durante a alimentação, seguido de higiene bucal e de alteração que tivesse afetado o estado emocional. Quando os impactos bucais foram associados com as Unidades Operacionais classificadas com menor Capital Social, os dados foram estatisticamente significantes durante a alimentação, ao falar, durante a higiene bucal, no estado emocional e no contato com outras crianças. O reconhecimento da importância da participação das crianças, durante o desenvolvimento, em estrutura que proporcione um suporte adequado, com um acompanhamento de educadores capacitados para a formação do Capital Social, reforça a proposta, no entanto, iniciativas com a finalidade de aperfeiçoar os conhecimentos em saúde bucal, incluindo esta pauta no currículo do programa, pode contribuir para efetivar um trabalho em parceria, possibilitando um desenvolvimento saudável, com mais qualidade na vida das crianças participantes.^ipt
The understanding of social determinants of health, and not only biological conditions, is fundamental to achieve health promotion. In this way, we face the Social Capital approach, which considers the relations among health, life condition inequalities and the development level of the association and bonding between individuals and groups. Assuming that the scholar environment is appropriate to health promotion, offering a more supportive structure, a social-educative programme, though having a broader scope, may contribute to the formation of children within a life quality context. The main goal of this work is to analyse the contribution of this social-educative programme undertaken in a few SESC units of the Sao Paulo State aiming the oral health of the participating children. For the analysis of oral impact on daily activities of the children, an adapted index (Child- OIDP), that considers life quality as an important variable of clinic indicators, was applied. A questionnaire was also directed to the educators that followed the programme, in order to verify the behavior and oral health knowledge level. The researcher visited some company operational units and applied the questionnaires to every person involved in the study (620 children and 60 educators). The results show that the more prevailing oral impacts on daily activities were observed during feeding, oral hygiene and emotional state. When oral impacts were associated to the company units classified as one of those which presented lower Social Capital, the data were statistically significant during feeding, speaking, oral hygiene, emotional state and contact with other children. The importance of childrens participation acknowledgement during their development, within a structure that provides an adequate support, followed by capable educators for the formation of Social Capital, reinforces this kind of approach. Nevertheless, initiatives aiming at an increase of knowledge in oral health, including this subject in the program curriculum, may contribute to reinforce an effective partnership, enabling a healthy development with enhanced life quality for the participating children.^ien
CY  - São Paulo
KW  - Oral Hygiene/education
Oral Health
Health Promotion/methods
Humans
Male
Female
Child
PB  - s.n
PY  - 2011
T2  - Capital social e saúde bucal: contribuição de programa socioeducativo
UR  - pt
ID  - 1795
ER  - 


TY  - THES
AB  - Introducción. La derivación aortocoronaria con circulación extracorpórea (DACEC) es una técnica de revascularización miocárdica no exenta de complicaciones. Resueltas las complicaciones mayores (infartos, hemorragias, etc.) por las recientes técnicas quirúrgicas, son en la actualidad nuestra principal preocupación las derivadas del compromiso de la actividad psíquica cerebral. Objetivo. Determinar la incidencia de disfunción neuropsicológica (DFNP) en pacientes sometidos a DACEC, la presencia de factores de riesgo asociados a tales disfunciones y la repercusión de éstas en la calidad de vida. Metodología. Se estudiaron 102 pacientes, con tests psicológicos antes y después de la DACEC para determinar el compromiso de las esferas afectivas, cognitivas y conativas de la conciencia. Resultados. Angina inestable, hipertensión arterial e infarto de miocardio fueron los antecedentes más frecuentes. Más del 40 por ciento tuvieron ansiedad, 34 por ciento depresión, 46 por ciento compromiso de la memoria verbal y 32 por ciento de la no verbal en el preoperatorio. Predominó la reacción tipo IV (54 por ciento) y la calidad de vida fue buena en el 82,3 por ciento antes de la cirugía. Todas las esferas se deterioraron en el postoperatorio temprano, con recuperación parcial en el tardío. La calidad de vida mejoró en el 18,6 por ciento, experimentando una reducción en el 28,4 por ciento. El compromiso en la esfera afectiva global tardía tuvo como factor de riesgo al número de puentes realizados (1,9 veces más por cada puente) y la alteración de la esfera cognitiva global tardía a la diabetes mellitus (4,7 veces más). La falta de compromiso de la esfera afectiva en el postoperatorio temprano, de la afectiva y conativa en el postoperatorio tardío y de la cognitiva tardía, se asoció a una disminución de la percepción de la calidad de vida. Conclusiones. La DFNP se incrementó en el postoperatorio. El número de puentes, la Diabetes Mellitus, la hemoglobina y la presión arterial mínimas en el intraoperatorio fueron factores de riesgo para disfunción neuropsicológica. La presencia de disfunción neuropsicológica disminuye la calidad de vida.^ies
Introduction: Coronary artery bypass surgery with extracorporeal circulation (CABSEC) is a technique for myocardial revascularization not exempted of complications. Once resolved major complications (strokes, hemorrhage, etc) by recent surgical techniques, our main concern nowadays are the ones arising from the compromise of the cerebral psychic activity. Objective. To determine the incidence of neuropsychological dysfunction (NPO) in patients undergoing DACEC, the presence of risk factors associated with such failures and the impact of these ones in the quality of life. Methodology. 102 patients were studied with psychological tests, before and after CABSEC, to determine the compromise of the affective, cognitive and conative spheres of consciousness. Results. Unstable angina, hypertension and myocardial infarction were the most frequent history. More than 40 per cent had anxiety, 34 per cent depression, 46 per cent compromise of verbal memory and 32 per cent of non-verbal in the preoperative. Type IV reaction predominated (54 per cent ) and quality of life was good in 82,3 per cent before surgery. AII spheres deteriorated in the early postoperative period, with partial recovery in late. Quality of life improved in 18,6 per cent of patients and experienced a reduction in 28,4 per cent of patients. The compromise in the late global affective sphere had as a risk factor the number of bridges made (1.9 times more for each bridge). The lack of compromise of the affective sphere in the early postoperative, of the affective and conative in the late postoperative and the late cognitive was associated with a reduction of the perception of quality of life. Conclusions. The NPD was increased in the postoperative. The number of bridges, diabetes mellitus, hemoglobin and the mini mal blood pressure in the intraoperative were risk factors for neuropsychological dysfunction. The presence of neuropsychological dysfunction diminishes quality of life.^ien
CY  - Lima
KW  - Coronary Artery Bypass
Extracorporeal Circulation
Neuropsychological Tests
Quality of Life
Risk Factors
Longitudinal Studies
Observational Studies as Topic
Prospective Studies
Humans
Male
Female
Middle Aged
Aged, 80 and over
PB  - s.n
PY  - 2011
T2  - Disfunción neuropsicológica en pacientes sometidos a derivación aortocoronaria con circulación extracorpórea. Estudio de factores de riesgo e impacto en la calidad de vida: enero - diciembre 2004, Hospital Nacional Edgardo Rebagliati Martins, Lima - Perú
ID  - 1809
ER  - 


TY  - THES
AB  - A saúde bucal relacionada à qualidade de vida em crianças e adolescentes tem sido um tema frequentemente relatado na literatura nacional e internacional. Isso se deve ao fato de que as crianças e adolescentes são capazes de fornecer informações precisas sobre saúde bucal. Vários instrumentos têm sido propostos para se analisar a percepção de saúde bucal dessa população. Dentre eles, o mais utilizado tem sido o Oral Health Related Quality of Life (OHRQoL), um conjunto de instrumentos desenvolvidos no Canadá que avaliam a percepção da criança/adolescente sobre sua saúde bucal (Child Perceptions Questionnaire - CPQ), o relato dos pais/responsáveis sobre sua saúde bucal (Child Perceptions Questionnaire - CPQ), o relato dos pais/responsáveis sobre a saúde bucal de seus filhos (Parental-Caregiver Perceptions Questionnaire- P-CPQ) e o impacto que a saúde bucal dos menores acarreta para a família (Family Impact Scale - FIS)...^ipt
CY  - Belo Horizonte
KW  - Dental Care/statistics & numerical data
Oral Health
Preventive Dentistry/statistics & numerical data
/statistics & numerical data
AVALIACAO/statistics & numerical data
Population Groups/statistics & numerical data
Perception
Quality of Life
Humans
Male
Female
Adolescent
PB  - s.n
PY  - 2011
T2  - Impacto das condições bucais na qualidade de vida de adolescentes brasileiros: um estudo populacional
ID  - 1816
ER  - 


TY  - THES
AB  - Este estudo teve como objetivos avaliar o impacto das alterações bucais na qualidade de vida de pré-escolares brasileiros e de suas famílias e conhecer a atuação de fatores socioeconômicos e da precepção em saúde dos pais/responsáveis como possíveis determinantes do impacto na qualidade de vida. Para tanto, foram realizados um estudo transversal (n= 1632) e um estudo caso-controle (n=31 casos; n=124 controles), ambos de base populacional, com crianças de 5 anos de idade matriculadas em creches e pré-escolas de Belo Horizonte, Minas Gerais e seus responsáveis...^ipt
CY  - Belo Horizonte
KW  - Dental Caries/epidemiology
Dental Health Surveys
Public Health Dentistry/statistics & numerical data
Quality of Life
Socioeconomic Factors
Humans
Male
Female
Child, Preschool
Child
PB  - s.n
PY  - 2011
T2  - Impacto das alterações bucais na qualidade de vida de pré-escolares de Belo Horizonte, Brasil
ID  - 1817
ER  - 


TY  - CHAP
A2  - Almeida Filho, Naomar
AB  - Durante muito tempo, a saúde foi entendida simplesmente como o estado de ausência de doença. Considerada insatisfatória, esta definição de saúde foi substituída por outra, que engloba bem-estar físico, mental e social. Embora mais abrangente, o novo conceito não está livre de dificuldades, sobretudo quando se leva em conta a legitimidade dos movimentos que defendem a 'saúde para todos'. “A partir daí, a sociedade literalmente bate à porta das instituições acadêmicas e científicas que supostamente deveriam saber o que é, como se mede e como se promove essa tal de saúde, problematiza o autor, que é professor de Epidemiologia da Universidade Federal da Bahia (UFBA). Ao contrário do que possa parecer à primeira vista, a obra demonstra que a definição de saúde não é trivial e constitui grande lacuna epistemológica no campo da saúde coletiva. Os capítulos retomam os debates filosófico, teórico, metodológico e pragmático sobre saúde, doença e noções correlatas, como vida e qualidade de vida, morte, sofrimento, cuidado e iniquidades.^ipt
CY  - Rio de Janeiro
J2  - Temas em saúde
KW  - Death
Delivery of Health Care
Philosophy, Medical
Quality of Life
Public Health/trends
HEALTH INEQUALITIES
Humans
PB  - Fiocruz
PY  - 2011
SN  - 85 7541 220 6
T2  - O que é saúde
ID  - 1818
ER  - 


TY  - THES
AB  - INTRODUÇÃO: Doentes com câncer de cabeça e pescoço têm sérias restrições funcionais e grande comprometimento das funções bucais. Esses problemas tornam-se complexos quando o câncer é incurável, exigindo exclusivamente cuidados paliativos. Nesta condição, os sintomas habituais agravam-se necessitando de atenção e cuidados especiais. Foi realizado um ensaio clínico não-controlado, incluindo doentes com câncer avançado de cabeça e pescoço exclusivamente em cuidados paliativos, com o objetivo de caracterizar a sua condição clínica orofacial; avaliar a funcionalidade, a qualidade de vida relacionada à saúde e a efetividade de um protocolo de cuidados odontológicos (preventivos, curativos e paliativos) no controle da dor e das queixas orofaciais, na qualidade de vida, prognóstico e sobrevida desses doentes. MÉTODOS: Avaliação Odontológica através da Ficha Clínica da Equipe de Dor Orofacial/ATM - HCFMUSP, Prontuário médico, Escala Visual Analógica (EVA), Índice gengival, Avaliação quanto à presença de cálculo dentário, Avaliação da mobilidade dentária, Escala de Numérica de Dor (END), Classificação do odor das feridas, Avaliação do edema lingual, Índice CPO-D, Questionário de Qualidade de Vida da Universidade de Washington (UW-QOL), Escala de Desempenho Funcional de Karnofsky (KPS) e o Palliative Prognostic Index (PPI). RESULTADOS: Foram incluídos 40 doentes, entre setembro de 2006 e abril de 2009, com média de idade de 60,4±10,8 anos, sendo 90% do gênero masculino; quanto ao tumor, 100,0% eram carcinomas; 65,0% localizavam-se na orofaringe; 52,5% apresentavam metástases; quanto à condição clínica, 72,5% tinham doenças cardiovasculares; 45,0% eram traqueostomizados; 22,5% utilizavam sonda nasogástrica; a média do escore do KPS pré-tratamento odontológico foi de 69,5±14,5. As queixas principais mais relatadas foram: dor em 67,5% e disfagia em 22,5%, com uma mediana de 3,0 queixas por doente. Os sinais mais encontrados foram as lesões bucais em 70,0%, lesões...^ipt
INTRODUCTION: Patients with head and neck cancer have severe functional restrictions. Oral function is critically compromised. These problems become complex when the cancer is untreatable and the patient receives only palliative care. In this circumstance, the usual symptoms worsen and require special attention and care. A non-controlled clinical trial was done with advanced head and neck cancer patients receiving only palliative care. The objectives were to characterize their clinical orofacial condition; assess their functionality; assess their health-related quality of life; and assess the effectiveness of a dental care protocol (preventive, curative and palliative) in controlling pain and orofacial and quality of life complaints, and its effectiveness on prognosis and survival. METHODS: Dental assessment followed the clinical protocol used by the Orofacial/TMJ Pain Team - HCFMUSP. Data were also collected from the patients' medical records. Further assessment included administration of the Visual Analogue Scale (VAS), Gingival Index, Numeric Pain Scale (NPS), University of Washington quality of life questionnaire (UW-QOL), Karnofsky Performance Scale (KPS) and Palliative Prognostic Index (PPI); assessment of dental calculus, tooth mobility, tongue swelling, decaying, missing and filled teeth (DMFT); and lesion odor classification. RESULTS: A total of 40 patients were included between September 2006 and April 2009, with a mean age of 60.4±10.8 years. Of these, 90% were males. All patients had carcinomas, 65.0% were in the oropharynx and 52.5% had metastasized. Most (72.5%) of the patients also had cardiovascular diseases, 45.0% had undergone a tracheotomy and 22.5% used a nasogastric probe. The mean KPS score before dental treatment was 69.5±14.5. The main complaints were: pain (67.5%) and dysphagia (22.5%), with a median of three complaints per patient. The most common signs were oral lesions (70.0%), extraoral lesions (52.5%), drooling (45.5%)...^ien
CY  - São Paulo
KW  - Clinical Trial
Dental Care
Facial Pain
Head and Neck Neoplasms
Mouth Diseases
Palliative Care
Quality of Life
Humans
Male
Female
Adult
Middle Aged
Aged, 80 and over
PB  - s.n
PY  - 2011
T2  - Avaliação da efetividade de um protocolo de cuidados odontológicos no alívio da dor, sintomas bucais e melhora da qualidade de vida em pacientes com câncer de cabeça e pescoço em cuidados paliativos: ensaio clínico não-controlado
UR  - pt
ID  - 1835
ER  - 


TY  - THES
AB  - A incorporação da Saúde Bucal na Estratégia Saúde da Família (ESF) representa a possibilidade de reorganização da saúde bucal na Atenção Básica. O diagnóstico de saúde é fundamental para a organização do processo de trabalho e estabelecimento de modalidades de atenção diferenciadas para famílias e indivíduos de acordo com a sua vulnerabilidade e necessidades em saúde, seguindo o princípio da equidade. A avaliação das necessidades de cuidado em saude bucal implica na ampliação do olhar tecnico do examinador com metodos que considerem a subjetividade e a qualidade de vida dos individuos, como a abordagem socio-dental. O objetivo deste estudo foi analisar a utilização da abordagem socio-dental e a avaliação das condições de vida das familias na organização da atenção em saude bucal a adolescentes na ESF. Trata-se de um estudo seccional conduzido com adolescentes de 12 anos cadastrados no ano de 2009 na ESF Manguinhos, localizada no municipio do Rio de Janeiro, RJ. Foram utilizados quatro instrumentos de coleta de dados: 1) Questionario sobre as condições socio-econômicas e caracteristicas das familias, construido com base no Índice de Desenvolvimento Familiar (IDF); 2) Child Oral Impacts on Daily Performances (Child-OIDP) para avaliar o impacto da saude bucal nas atividades diarias dos adolescentes; 3) Questionario sobre a propensão a adoção de comportamentos saudaveis em saude bucal; e 4) Ficha para registro das condições das coroas dentarias e a necessidade de tratamento. Na abordagem socio-dental foram utilizadas medidas clinicas de carie, o nivel de propensão e o Child-OIDP. As familias foram classificadas conforme o IDF „não grave, grave e muito grave. A comparação entre a proporção de adolescentes com necessidade de tratamento para carie dentaria pelos metodos normativo e socio-dental foi verificada com o teste de Mc Nemar...^ipt
The incorporation of oral health care within the Family Health Strategy (FHS) represents the possibility of reorganization of oral health care provision. The diagnosis of health is crucial for organization of work process and establishment of distinct health care approaches for families and individuals according to their vulnerability and health needs, which is in accordance with the equity principle. The assessment of oral health care needs involves the expansion of the technical examination to methods that consider subjectivity and quality of life of the individuals, such as the sociodental approach. The objective of this study was to analyze the use of sociodental approach and the assessment of living conditions of families for the organization of oral health care to adolescents in the FHS. A cross-sectional study involved adolescents of 12 years-old registered in FHS health care unit of Manguinhos, located in the city of Rio de Janeiro, 2009. Data collection was performed using four questionnaires: 1) socioeconomic and family characteristics, based on Family Development Index (FDI), 2) Child Oral Impacts on Daily Performances (Child-OIDP), employed to evaluate the impact of oral health on daily activities of adolescents, 3) Propensity score to adopt oral health related behaviors, and 4) clinical assessment of caries. Sociodental approach includes clinical measures of caries, propensity assessment for healthy behaviors and Child-OIDP. Families were classified according to FDI as 'not severe', 'severe' and 'very severe'. McNemar test was used to compare normative assessment and socio-dental approach treatment needs for dental caries in adolescents. The proportion of adolescents with normative treatment needs from families with IDF 'very severe', 'severe' and' not severe' was statistically higher compared to sociodental approach (58.3%, 38.1% and 3.6% versus 9.4%, 12.0% and 0.0%) (p ¡Ü 0.001)...^ien
CY  - Rio de Janeiro
KW  - Health Planning
Health Services Accessibility
Needs Assessment
Oral Health
Family Health Strategy
Brazil
Dental Caries/prevention & control
HEALTH INEQUALITIES
Health Vulnerability
Social Conditions
Humans
PB  - s.n
PY  - 2011
T2  - Organização da atenção em saúde bucal na estratégia saúde da família: análise da utilização da abordagem sócio-dental e do Índice de Desenvolvimento Familiar na ESF Manguinhos, RJ
UR  - pt
ID  - 1851
ER  - 


TY  - THES
AB  - O bruxismo, uma desordem funcional dentária complexa e destrutiva, é representado por duas entidades que possuem diferentes patogêneses, o Bruxismo diurno ou de vigília (BD), e o Bruxismo do Sono (BS). Este estudo objetivou avaliar as características clínicas apresentadas por indivíduos bruxômanos, comparando-os a não bruxômanos. De um universo de 85 indivíduos foram formados um grupo de bruxômanos, e outro de não bruxômanos (grupo controle), utilizando um questionário de auto-relato para o diagnóstico do bruxismo. Ao exame clínico foram observaddas a ocorrência de diferentes fatores referidos na literatura. Nos resultados, após Análise de Variância com medidas repetidas (ANOVA), foi observado que entre o grupo controle e o grupo de bruxômanos, não houve diferenças estatisticamente significantes para a presença de interferência oclusal em protrusiva; lateralidade direita/esquerda; presença de guia de incisivos; presença de guia de caninos bilateral; desvio de linha média; mobilidade dental; recessão gengival; mordida aberta anterior; mordida cruzada anterior; mordida cruzada posterior unilateral; sobremordida; sobressaliência; salto condilar; clicks/estalos na ATM (nos questionários de auto-relato e no exame clínico); ruídos na ATM; limitação da abertura bucal; assimetria facial e para outros hábitos bucais (onicofagia, morder lábios, morder objetos).^ipt
Entre o grupo controle e o grupo de bruxômanos, houve diferenças estatisticamente significantes para a dor musculatura face; estresse funcional dental; guia de canino unilateral; ausência de guias de caninos; presença de facetas de desgaste; fratura de dentes e/ou restaurações; presença de abfração; hipertonia do músculo masseter. No questionário de qualidade de vida, proposto pela OMS, The WHOQOL Group (1998), Oral Health Impact Profile (OHIP-14) versão simplificada em português, o cansaço foi o único quesito que apresentou diferença estatisticamente significante, no que diferenciou o grupo de bruxômanos do de não bruxômanos.^ipt
Bruxism, a functional disorder and destructive dental complex, is represented by two entities that have different pathogenesis, as the Diurnal Bruxism (DB), and Sleep Bruxism (SB). This study aimed to evaluate the clinical characteristics displayed by bruxists, comparing them to non bruxists. From a universe of 85 individuals were selected a group of bruxists, and other non bruxists (control group), using a self-report questionnaire for the diagnosis of bruxism. On clinical examination were observaddas the occurrence of different factors reported in the literature. In the results, after Analysis of Variance with repeated measures (ANOVA), was observed between the control group and the bruxists group, there were no statistically significant differences in occlusal interference in protrusive; laterality right / left; guide incisors; canines bilateral guide; midline deviation; tooth mobility; gingival recession; anterior open bite; anterior crossbite; unilateral crossbite; overbite; overjet; jump condylar; clicks / TMJ clicking (on self-report questionnaires and clinical examination); TMJ sounds; limited mouth opening; facial asymmetry and other oral habits (onychophagia, biting lips, biting objects). Between the control group and the group of bruxists, statistically significant differences were observed for pain face muscles; functional dental stress; guide unilateral canine; absence of canine guides; presence of wear facets; broken teeth and / or restorations; presence of abfraction; masseter hypertony; lingual indentations and line Alba. In quality of life questionnaire, proposed by OMS, The WHOQOL Group, 1998, Oral Health Impact Profile (OHIP-14) simplified version in Portuguese, the factor fatigue was the only that showed statistically significant difference distinguishing the bruxists group of the group of non bruxists.^ien
CY  - São Paulo
KW  - Sleep Bruxism/diagnosis
Bruxism/diagnosis
Quality of Life
Virulence
Humans
Male
Female
PB  - s.n
PY  - 2012
T2  - Avaliação comparativa entre bruxômanos e não bruxômanos quanto à qualidade de vida e a presença de desarmonias orofaciais
UR  - pt
ID  - 1446
ER  - 


TY  - THES
AB  - O medo e a ansiedade odontológica estão frequentemente associados a experiências traumáticas ocorridas no ambiente odontológico durante a infância. A dor de dente parece ser o problema de saúde bucal de maior impacto sobre o bemestar dos indivíduos, interferindo diretamente na qualidade de vida, pois provoca desordens no sono, diminuição do rendimento no trabalho, faltas escolares e dificuldades na alimentação. Além disso, tem sido identificada como forte preditor de restrição ao acesso aos serviços de saúde bucal, bem como importante elemento no planejamento dos serviços de saúde. O presente estudo teve como objetivos verificar a prevalência e intensidade do medo, da ansiedade e da dor de dente em adolescentes e estimar o impacto dessas variáveis na qualidade de vida, na saúde bucal e no acesso aos serviços de saúde. A amostra foi composta por 101 adolescentes, matriculados na única escola estadual do município de Reginópolis- SP. Foram aplicados cinco questionários para verificar a prevalência e intensidade do medo (Dental Fear Survey), da ansiedade (Modified Dental Anxiety Scale) e da dor de dente, além de verificar o impacto na qualidade de vida (Oral Health Impact Profile, OHIP-14) e o acesso aos serviços de saúde. Para avaliar as condições de saúde bucal foram utilizados os índices CPOD (cárie dentária) e CPI (doença periodontal). O teste de Mann-Whitney foi usado para verificar as diferenças entre os grupos (idade, sexo, etnia e local da moradia) quanto ao medo, ansiedade, qualidade de vida, cárie dentária e doença periodontal. Para verificar a associação com a dor de dente e acesso ao serviço de saúde foi usado o teste do qui-quadrado...^ipt
Dental fear and anxiety are often associated with traumatic experiences that occurred in the dental environment during childhood. Dental pain seems to be the problem of oral health with the greatest impact on the well-being of individuals, directly interfering with quality of life; it causes sleep disorders, decreased performance at work, school absences and difficulties in feeding. Moreover, it has been identified as strong predictor of restriction of access to oral health services, as well as an important element in the planning of health services. This study aimed to determine the prevalence and intensity of fear, anxiety and dental pain in adolescents and to estimate the impact of these variables on quality of life, oral health and access to health services. The sample consisted of 101 adolescents enrolled in the only state school in the city of Reginópolis-SP. Five questionnaires were used to determine the prevalence and intensity of fear (Dental Fear Survey), anxiety (Modified Dental Anxiety Scale) and dental pain, and check the impact on quality of life (Oral Health Impact Profile, OHIP-14) and access to health services. To assess the oral health status DMFT (dental caries) and CPI (periodontal disease) were used. The Mann-Whitney test was used to investigate the differences between the groups (age, gender, ethnicity and place of residence) as to fear, anxiety, quality of life, dental caries and periodontal disease. To verify the association with the dental pain and access to health services was used the chi-square test. The correlation between fear, anxiety, and dental pain with quality of life, oral health and access to the service was performed by the Spearman correlation coefficient. In all tests it was adopted level of significance of 5%...^ien
CY  - Bauru
KW  - Health Services Accessibility/statistics & numerical data
Dental Anxiety/epidemiology
Oral Health
Toothache/epidemiology
Quality of Life
Brazil/epidemiology
Prevalence
Surveys and Questionnaires
Sex Distribution
Socioeconomic Factors
Statistics, Nonparametric
Time Factors
Humans
Male
Female
Child
Adolescent
PB  - s.n
PY  - 2012
T2  - Medo, ansiedade e dor de dente em adolescentes: impacto na qualidade de vida, na saúde bucal e no acesso aos serviços de saúde
UR  - pt
ID  - 1448
ER  - 


TY  - THES
AB  - Aborda-se a consulta de enfermagem como estratégia de pesquisa, visando identificar necessidades de autocuidado (AC) em clientes com câncer de cabeça e pescoço em tratamento paliativo ambulatorial. Tem-se como objetivos: identificar o perfil sociodemográfico e nosológico dos clientes com câncer de cabeça e pescoço atendidos no ambulatório para cuidados paliativos; identificar a qualidade de vida (QV) dessas pessoas através da consulta de enfermagem; avaliar as mudanças no sistema de autocuidado, considerando a intervenção de enfermagem. O estudo fundamenta-se nos conceitos, protocolos e instrumentos específicos da temática escolhida, e na Teoria do Déficit de Autocuidado de Orem. Escolheu-se o método quantitativo, descritivo, com delineamento pré-experimental tempo-série anterior e posterior em grupo único, que recebeu orientações para o autocuidado na consulta de enfermagem (CE). Foram sujeitos do estudo 77 clientes cadastrados no ambulatório especializado em tratamento paliativo, do INCA do Rio de Janeiro, no período de março a agosto de 2011. Variáveis sociodemográficas e nosológicas compõem o instrumento de produção de dados; enquanto as etapas da sistematização da assistência de enfermagem compõem o formulário para a implementação da CE. Para avaliar a QV aplicou-se o formulário QLQ30-H&N45, sendo os dados produzidos tratados mediante a estatística descritiva. Constatou-se, que a maioria dos 77 (100%) sujeitos do estudo é do sexo masculino e situam-se na faixa etária de 50 a 60 anos. Predominam os residentes na Baixada Fluminense, com ensino fundamental e aposentados. Têm união estável, cuidador informal e referem pouca realização de lazer. A maioria possuía hábito de tabagismo e alcoolismo. Quanto ao perfil nosológico, a maioria possui lesão tumoral inodora, sendo a cavidade oral o sítio mais acometido por câncer, e a metástase local a mais frequente...^ipt
The approach in on the nursing appointment as a research strategy, aiming at identifying the self-care (SC) needs in outpatients with head and neck cancer under palliative treatment. The aims are: to identify the socio-demographic and nosological profile of outpatients with head and neck cancer assisted for palliative care; to identify the quality of live (QL) of those people through nursing appointment; to assess the changes in the self-care system, considering the nursing intervention. The study is based on concepts, protocols and specific instruments of the chosen theme and on Orem's Self-care Deficit Theory. A quantitative and descriptive method was chosen with before-and-after time-series quasi-experimental design in sole group, which received self-care guidance at nursing appointment (NA). The subjects were 77 clients registered in the specialized palliative treatment outpatient's clinic at the National Cancer Institute in Rio de Janeiro, from March to August, 2011. Socio-demographic and nosological variables comprise the data production instrument,while the nursing assistance systematization steps comprise the form for NA implementation. In order to asses QL, the form QLQ30-H&N45 was applied, with data produced being treated upon descriptive statistics. It was observed that most of the 77 (100%) subjects of the study is male and between 50 and 60 years of age. There is a predominance of residents in Baixada Fluminense (Lowlands in Rio de Janeiro), who hold fundamental education and are retired. They live under common-law marriage, have informal caregivers and report low practice of leisure activities. Most of them routinely consume tobacco and alcohol. As for the nosological profile, most bear odorless tumor injury, being the oral cavity the site most affected by cancer and being local metastasis the most frequent one. As for the self-care capacity, most of them feed themselves, get dressed and move around without assistance...^ien
CY  - Rio de Janeiro
KW  - Head and Neck Neoplasms
Nurse-Patient Relations
Nursing Care
Head and Neck Neoplasms/nursing
Head and Neck Neoplasms/therapy
Oncology Nursing
Palliative Care
Quality of Life
Self Care
Brazil
Nursing Methodology Research
Humans
Male
Female
Middle Aged
PB  - s.n
PY  - 2012
T2  - Necessidades de autocuidado à qualidade de vida de clientes com câncer de cabeça e pescoço: contribuição da enfermagem
UR  - pt
ID  - 1597
ER  - 


TY  - THES
AB  - O objetivo deste estudo foi identificar fatores associados com a deterioração da função mastigatória autorreferida em idosos participantes do Estudo Sabe (Saúde, Bem-Estar e Envelhecimento) com 60 anos e mais do Município de São Paulo entre os anos de 2000 e 2006. Foi realizada pesquisa tipo caso controle aninhada a uma coorte. A população do estudo foi de 890 idosos de ambos os sexos, dos quais foram identificados 236 casos e 654 controles. Utilizou-se técnica de análise exploratória contendo dados relativos a variáveis demográficas e socioeconômicas, cognitivas, saúde bucal, autoavaliação de saúde, hábitos e estilo de vida, incapacidades, acessibilidade a serviços de saúde e tipo de moradia. A distribuição do evento nos casos e controles nas categorias de exposição foi analisada utilizando-se o teste Quí-q uadrado de Pearson. Na análise univariada identificou-se as variáveis de maior associação para a elaboração do modelo de regressão logística múltipla hierárquica. Idealizado em cinco níveis: demográfico, socioeconômico, comportamental, autoavaliação de saúde geral e dificuldades e por último relacionado à dentição. Em conformidade teórica a esse tipo de modelo, na sequência apresentada, foram considerados mais distais e mais proximais ao desfecho, do primeiro nível ao último respectivamente. Após os devidos ajustes, obteve-se como resultado para risco para déficit mastigatório: referir mais da metade de dentes perdidos (OR= 1,8; p= 0,033); avaliar-se com memória ruim (OR= 2,8; p= 0,001); ser viúvo (OR= 1,6; p= 0,038); ter renda inferior a dois salários mínimos (OR= 1,9; p= 0,004 ) e ter mais que 75 anos de idade (OR= 2,0; p< 0, 0001). Sugere-se que os serviços de saúde considerem os resultados e direcionem especial atenção em educação e prevenção na população adulta, a fim de atingir a senilidade com, no mínimo, 50 por cento dos dentes nas arcadas dentárias^ipt
CY  - São Paulo
KW  - Mastication
Mouth, Edentulous
Oral Health
Quality of Life/psychology
Brazil
Case Reports
Cohort Studies
Life Style/ethnology
Health Status
Socioeconomic Factors
Humans
Male
Female
Aged
PB  - s.n
PY  - 2012
T2  - Riscos associados ao declínio da função mastigatória autorreferida em idosos
UR  - pt
ID  - 1683
ER  - 


TY  - THES
AB  - Os objetivos foram: 1) traduzir e adaptar transculturalmente ao idioma português do Brasil a Scale of Oral Health Outcomes for 5-year-old children (SOHO-5); 2) avaliar as propriedades psicométricas (confiabilidade, validade e responsividade) da versão de pais e versão de crianças do SOHO-5; 3) avaliar o impacto da cárie dentária e leões dentárias traumáticas (LDT) na qualidade de vida relacionada à saúde bucal (QVRSB) da criança desde a percepção de pais e filhos; 4) avaliar a concordância entre relatos de pais e filhos sobre à QVRSB da criança. A adaptação transcultural do SOHO-5 foi testada em dois pilotos com 40 crianças de 5 e 6 anos de idade e seus pais. A validade e confiabilidade foram testadas em 193 crianças e pais. Das 193, 154 completaram o SOHO-5 de 7 a 14 dias após o tratamento odontológico da criança para analisar a responsividade. Para este fim eles também responderam julgamentos de transição global sobre a percepção de mudança na saúde bucal após tratamento. As medidas de responsividade incluíram tamanhos de efeito (TE) e médias de respostas padronizadas (MRP). Para avaliação do impacto, 335 pares de crianças e pais completaram o SOHO-5, e as crianças foram examinadas por três examinadores calibrados. A concordância entre relatos foi avaliada em 298 pares mãe-criança e 37 pares pai-criança. Os resultados obtidos indicam que a consistência interna pelo alfa de Cronbach foi de 0,90 e 0,77 para a versão da criança e dos pais, respectivamente. Para a confiabilidade teste-reteste, o Coeficiente de Correlação Intraclasse (CCI) do escore total da versão da criança foi 0,92 e dos pais 0,98. O SOHO-5 mostrou validade de construto e discriminante satisfatória. Em relação à responsividade, houve melhora na saúde bucal após o tratamento em ambas as versões (p<0,001). Houve diferença significativa entre os escores pré- e pós tratamento nos grupos que relataram ter melhorado um pouco e ter melhorado muito (p<0,05). Para ambas as versões, o TE e MRP das médias de escore de mudança para escores totais e para os julgamentos de transição global foram moderados a grandes. O modelo multivariado mostrou associação entre a cárie dentária e a pior QVRSB na criança, de acordo com as crianças e pais, RTR (Razão de Taxa Robusta) (IC 95%) = 6.37 (4,71; 8.62) e 10.81 (7,65; 15.27), respectivamente. A média da diferença direcional para escore total de -1,35 (IC 95% -2,330; -0,372) foi significativamente diferente entre os relatos de pares pai-criança. O CCI para escores totais foi de 0,84 (IC 95% 0,798; 0,867) e 0,67 (IC 95% 0,445; 0,814) entre pares mãe-criança e pai-criança, respectivamente. A versão brasileira do SOHO-5 é confiável, válida e responsiva para crianças de 5 e 6 anos de idade no Brasil. A cárie dentária na criança, mas não as LDT, está associada à pior QVRSB da criança de 5 e 6 anos de idade. As mães avaliaram a QVRSB dos seus filhos de forma similar às crianças, enquanto que os pais a subestimaram.^ipt
The aims were: 1) translate and cross-cultural adapt the Scale of Oral Health Outcomes for 5-year-old children (SOHO-5) to the Brazilian Portuguese language; 2) to assess the psychometric properties (reliability, validity and responsiveness) of self- and parental proxy-reports of the SOHO-5; 3) to assess the impact of dental caries and trauma dental injuries (TDI) on childrens oral health-related quality of life (OHRQoL) according to both self- and parental reports; 4) to assess the agreement among parents and children regarding the childs OHRQoL. We tested the cross-cultural adaptation in two pilots with 40 children aged 5- 6-years and their parents. Validity and reliability were tested on 193 children and parents. Of the 193, 154 completed the SOHO-5 7-14 days after the childs dental treatment to assess responsiveness. For this purpose, they also answered global transition judgments on subjects perceptions of change in their oral health following treatment. Measures of responsiveness included standardized effect sizes (ES) and standardized response mean (SRM). To assess the impact, 335 pairs of parents and children completed the SOHO-5 and three calibrated examiners performed the childrens oral examinations. Agreement among reports was assessed in 298 mother-child and 37 father-child pairs. The internal consistency by Cronbach's alpha coefficient was 0.90 and 0.77 for the children self- and for parental proxy- reports, respectively. For test-retest reliability, Intraclass Correlation Coefficient (ICC) for total score was 0.92 of of the child version and 0.98 of the parental version. The SOHO-5 showed satisfactory construct and discriminant validity. For responsiveness, there was an improvement of childrens oral health after treatment (p<0.001). There were significant differences in the pre- and post-treatment scores of those who reported improving a little and those who reported improving a lot (p<0.05). For both versions, the ES and SRM based on change scores mean for total scores and for categories of global transitions judgments were moderate to large. The multivariate model showed an association between dental caries and a worse childs OHRQoL, according to children and parents perceptions, (RR (Rate Ratio) (CI95%) = 6.37 (4.71; 8.62) e 10.81 (7.65; 15.27)), respectively. The mean directional difference of the total scores of -1.35 (CI95% -2.330; -0.372) was only significant for the father-child pairs. The ICC for total scores was 0.84 (CI 95% 0.798; 0.867) and 0.67 (CI 95% 0.445; 0.814) among mother-child and father-child pairs, respectively. The Brazilian version of the SOHO-5 is reliable, valid and responsive for 5-6 years-old children in Brazil. Dental caries, but not TDI, is associated with worse OHRQoL in children aged 5-6-years. Mothers do rate their young childrens OHRQoL similarly to childrens self-reports, while fathers tend to underreport.^ien
CY  - São Paulo
KW  - Dental Caries/diagnosis
Oral Health
Psychometrics/methods
Quality of Life
Humans
Male
Female
Child
Adult
PB  - s.n
PY  - 2012
T2  - Adaptação transcultural, propriedades psicométricas e aplicação da versão brasileira do SOHO-5, instrumento de qualidade de vida relacionada à saúde bucal para crianças de 5 anos de idade
UR  - pt
ID  - 1721
ER  - 


TY  - THES
AB  - Este estudo teve o objetivo de avaliar o impacto do Traumatismo Dentário (TD) sobre a qualidade de vida (QV) de pré-escolares de Belo Horizonte. Foram realizados um estudo transversal representativo e um estudo caso-controle pareado de base populacional. As amostras dos dois estudos foram compostas por pré-escolares de ambos os gêneros e com idades variando de 60 a 71 meses. A amostra do estudo transversal foi composta por 1632 crianças. A amostra do estudo caso-controle foi composta por 58 crianças com imapacto na QV no grupo caso e por 232 crianças que não tiveram impacto na QV no grupo controle. Previamente aos estudos principais, estudos pilotos foram realizados para testar a metodologia. Os dados da Oral Health-Related Quality of Life (OHRQoL) foram coletados por meio da versão brasileira...^ipt
CY  - Belo Horizonte
KW  - Cross-Sectional Studies
Tooth Injuries/psychology
Quality of Life
Tooth, Deciduous
Humans
Male
Female
Child, Preschool
Child
PB  - s.n
PY  - 2012
T2  - Traumatismo dentário e qualidade de vida em pré-escolares
ID  - 1741
ER  - 


TY  - THES
AB  - O medo e a ansiedade odontológica estão frequentemente associados a experiências traumáticas ocorridas no ambiente odontológico durante a infância. A dor de dente parece ser o problema de saúde bucal de maior impacto sobre o bemestar dos indivíduos, interferindo diretamente na qualidade de vida, pois provoca desordens no sono, diminuição do rendimento no trabalho, faltas escolares e dificuldades na alimentação. Além disso, tem sido identificada como forte preditor de restrição ao acesso aos serviços de saúde bucal, bem como importante elemento no planejamento dos serviços de saúde. O presente estudo teve como objetivos verificar a prevalência e intensidade do medo, da ansiedade e da dor de dente em adolescentes e estimar o impacto dessas variáveis na qualidade de vida, na saúde bucal e no acesso aos serviços de saúde. A amostra foi composta por 101 adolescentes, matriculados na única escola estadual do município de Reginópolis- SP. Foram aplicados cinco questionários para verificar a prevalência e intensidade do medo (Dental Fear Survey), da ansiedade (Modified Dental Anxiety Scale) e da dor de dente, além de verificar o impacto na qualidade de vida (Oral Health Impact Profile, OHIP-14) e o acesso aos serviços de saúde. Para avaliar as condições de saúde bucal foram utilizados os índices CPOD (cárie dentária) e CPI (doença periodontal). O teste de Mann-Whitney foi usado para verificar as diferenças entre os grupos (idade, sexo, etnia e local da moradia) quanto ao medo, ansiedade, qualidade de vida, cárie dentária e doença periodontal. Para verificar a associação com a dor de dente e acesso ao serviço de saúde foi usado o teste do qui-quadrado...^ipt
Dental fear and anxiety are often associated with traumatic experiences that occurred in the dental environment during childhood. Dental pain seems to be the problem of oral health with the greatest impact on the well-being of individuals, directly interfering with quality of life; it causes sleep disorders, decreased performance at work, school absences and difficulties in feeding. Moreover, it has been identified as strong predictor of restriction of access to oral health services, as well as an important element in the planning of health services. This study aimed to determine the prevalence and intensity of fear, anxiety and dental pain in adolescents and to estimate the impact of these variables on quality of life, oral health and access to health services. The sample consisted of 101 adolescents enrolled in the only state school in the city of Reginópolis-SP. Five questionnaires were used to determine the prevalence and intensity of fear (Dental Fear Survey), anxiety (Modified Dental Anxiety Scale) and dental pain, and check the impact on quality of life (Oral Health Impact Profile, OHIP-14) and access to health services. To assess the oral health status DMFT (dental caries) and CPI (periodontal disease) were used. The Mann-Whitney test was used to investigate the differences between the groups (age, gender, ethnicity and place of residence) as to fear, anxiety, quality of life, dental caries and periodontal disease. To verify the association with the dental pain and access to health services was used the chi-square test. The correlation between fear, anxiety, and dental pain with quality of life, oral health and access to the service was performed by the Spearman correlation coefficient. In all tests it was adopted level of significance of 5%...^ien
CY  - Bauru
KW  - Health Services Accessibility/statistics & numerical data
Dental Anxiety/epidemiology
Oral Health
Toothache/epidemiology
Quality of Life
Brazil/epidemiology
Prevalence
Surveys and Questionnaires
Sex Distribution
Socioeconomic Factors
Statistics, Nonparametric
Time Factors
Humans
Male
Female
Child
Adolescent
PB  - s.n
PY  - 2012
T2  - Medo, ansiedade e dor de dente em adolescentes: impacto na qualidade de vida, na saúde bucal e no acesso aos serviços de saúde
UR  - pt
ID  - 1754
ER  - 


TY  - THES
AB  - As diferenças na saúde das pessoas ocorrem tanto devido às condições sociais, físicas e econômicas do bairro onde moram, como devido às suas características individuais. O capitalsocial de vizinhança – subproduto das relações interpessoais – tem sido apresentado como uma característica em nível de área que influencia a saúde dos indivíduos. Da mesma forma, ocapital social individual – representado pelas redes sociais e pelo apoio social – tem se associado consistentemente a desfechos em saúde. O objetivo geral deste trabalho foi investigar a relação do capital social de vizinhança e individual, e do contexto ocupacional,com desfechos subjetivos em saúde de mulheres gestantes e no pós-parto. Um estudo de coorte foi realizado em dois municípios do Estado do Rio de Janeiro envolvendo 1680 gestantes atendidas no pré-natal do SUS entre outubro de 2008 a dezembro de 2009. Oobjetivo principal desta coorte foi avaliar a associação entre capital social, desfechos indesejáveis da gestação e desenvolvimento infantil até os 6 meses. Esta tese apresenta seu conteúdo em formato de três artigos. No primeiro artigo, objetivou-se a compreensão dosbenefícios da rede social de mulheres com trabalho remunerado sobre a saúde bucal relacionada à qualidade de vida. O segundo artigo, com uma abordagem multinível, testou a associação do capital social de vizinhança e individual e a auto-avaliação de saúde consistentedurante a gravidez e seis meses após o parto. Usando a mesma abordagem multinível, o terceiro artigo testou a associação do capital social de vizinhança e individual e o impacto dasaúde bucal na qualidade de vida na gravidez e puerpério.^ipt
O principal achado do primeiro artigo foi a associação positiva entre a rede social no trabalho e o menor impacto da saúde bucal na qualidade de vida. Além disso, mulheres com redes sociais predominantemente domésticas e com apoio social moderado e baixo tiveram maiores chances de altos impactos da saúde bucal na qualidade de vida. O segundo artigo apresentou evidências de que o elevado capital social individual influencia a auto-avaliação de saúde durante a gravidez e nosprimeiros 6 meses após o parto. Ao contrário do capital social de vizinhança, que após ajuste para variáveis individuais, não apresentou associação com auto-avaliação em saúde. Noterceiro artigo, o capital social de vizinhança manteve a mesma tendência, mas o capital social individual apresentou um efeito independente sobre o impacto da saúde bucal na qualidade de vida. O efeito de 'quem a mulher conhece e pode apoiá-la', explicou melhor sua autoavaliaçãode saúde e o impacto da saúde bucal em sua qualidade de vida, do que 'onde elavive' durante a gestação e pós-parto.^ipt
CY  - Rio de Janeiro
KW  - Diagnostic Self Evaluation
Interpersonal Relations
Oral Health
Pregnancy
Community Participation
Quality of Life
Women's Health
Health Status
Urban Health
Women, Working
Humans
Female
PB  - s.n
PY  - 2012
T2  - A relação do capital social e do contexto ocupacional na autoavaliação de saúde e na qualidade de vida relacionada à saúdebucal em mulheres na gravidez e no pós-parto
UR  - pt
ID  - 1762
ER  - 


TY  - THES
AB  - Os objetivos deste estudo foram descrever medidas clínicas e subjetivas bucais e avaliar a associação entre rede e apoio social com trauma dental e cárie dentária em adolescentes. Inicialmente um estudo de confiabilidade e de calibração clínica foi realizado com 20 adolescentes entre 12 e 14 anos de idade em uma das escolas não sorteadas para testar a consistência e a confiabilidade dos questionários OIDP-Infantil, escala de apoio social e dor dental além da consistência do examinador para as medidas clínicas de cárie e de trauma dental. O Coeficiente de Correlação Intra-classe foi de 0,981 para os questionários e 0,979 para as medidas clínicas, e a consistência interna dos questionários (alpha de cronbach) variou de 0,636 a 0,881. A pesquisa principal foi um estudo seccional conduzido em 542 alunos entre 12 e 14 anos de idade selecionados em 18 escolas públicas da zona urbana de Dourados, MS, em 2012. A amostragem foi por conglomerados em dois estágios. Primeiro foram sorteadas as escolas com peso proporcional ao número de alunos e depois as turmas. Todos os alunos das turmas selecionadas foram convidados para a pesquisa. Foi enviado ao responsável dos adolescentes um formulário com perguntas sobre dados demográficos (sexo, idade, raça/cor da pele) e socioeconômicos (escolaridade, renda familiar e condições de moradia).^ipt
Os adolescentes foram entrevistados para a coleta de dados demográficos, comportamentos relacionados à saúde, rede e apoio social, dor dental, impacto da saúde bucal na qualidade de vida (OIDP-Infantil), auto-avaliação da saúde bucal, percepção de necessidade de tratamento dentário e uso de serviços odontológicos. Posteriormente eles foram submetidos a exames clínicos odontológicos para avaliação da cárie (CPOD) e trauma dentário. A análise descritiva incluiu medidas de frequência relativa para variáveis categóricas e média e desvio-padrão para variáveis contínuas. Foi estimado ainda a prevalência dos agravos bucais. As correlações do escore de apoio social e subescalas com o número de dentes atacados por cárie e número de dentes cariados foram testadas através do Coeficiente de Correlação de Spearman. A associação entre rede e apoio social com cárie, experiência de cárie e trauma dentário foi testada através de regressão logística multivariada (...) As associações encontradas entre rede e apoio social com cárie, e entre apoio social com a experiência de cárie e trauma dentário sugerem que determinantes sociais individuais devem ser considerados nas estratégias de promoção da saúde bucal. A prevalência de trauma dental neste estudo (11,4 por cento) foi inferior à do Brasil (20,5 por cento) e à da região Centro-Oeste (24,5 por cento). Porém, a média do CPOD (2,20) foi superior à do Brasil (2,07) e inferior à da região Centro-Oeste (3,26).^ipt
CY  - Rio de Janeiro
KW  - Adolescent
Health Profile
Oral Health
Social Networking
Social Support
Dental Caries/epidemiology
Prevalence
Humans
PB  - s.n
PY  - 2012
T2  - A relação entre rede e apoio social com a saúde bucal em adolescentes
UR  - pt
ID  - 1763
ER  - 


TY  - THES
AB  - Introdução - Um ambiente favorável ao envelhecimento ativo deve promover a manutenção da autonomia, da independência e a qualidade de vida à medida que se envelhece. Na realidade brasileira o cuidado de longa duração a idosos ocorre, principalmente, no ambiente familiar. Entretanto, o cuidado institucional tem aumentado o que requer serviços de qualidade. Objetivo - Identificar as características essenciais para que uma Instituição de Longa Permanência para Idosos (ILPI) possa ser definida como amigável à pessoa idosa. Método - Pesquisa qualitativa realizada através de observação participante, pesquisa documental e entrevista individual semi-estruturada, a 20 residentes, 10 familiares de residentes e 1 cuidador de idosos de 2 ILPI, utilizando-se uma versão adaptada do protocolo metodológico de Vancouver da OMS. Através da análise do material empírico obteve-se aspectos considerados relevantes para idosos e familiares para o estabelecimento de ILPI amiga do idoso. Resultados - As instituições necessitam fazer adaptações na estrutura física para o atendimento às normas vigentes. Para os entrevistados, o mobiliário é insuficiente para a guarda de pertences pessoais e alguns são ergonomicamente inadequados. Os residentes gostariam de ser tratados com mais afeto e respeito quanto às suas individualidades. A comunicação entre as instituições e os idosos pode ser mais eficiente. As atividades de ocupação do tempo livre ofertadas dependem das habilidades dos voluntários e envolvem poucos idosos. Reuniões da equipe técnica com residentes para discussão de assuntos relacionados ao lazer, à alimentação e à vida na instituição ocorrem apenas em uma das ILPI. O número de profissionais para a prestação do cuidado desejado pelos idosos e com o ambiente foi considerado insuficiente. Houve solicitação no sentido de que o compartilhamento do dormitório seja feito entre pessoas com quadros funcional e cognitivo semelhantes. Conclusões - Identificou-se as características essenciais para que o idoso residente em ILPI possa receber atendimento integral de boa qualidade em ambiente físico e socialmente adequado e essas características essenciais podem contribuir para o desenvolvimento de ILPI amiga da pessoa idos.^ipt
CY  - São Paulo
KW  - Housing for the Elderly/standards
Homes for the Aged/standards
Perception
Quality of Life
Aging
Interviews as Topic
Nursing Care
Qualitative Research
Humans
Aged
PB  - s.n
PY  - 2012
T2  - Envelhecimento ativo: uma contribuição para o desenvolvimento de instituições de longa permanência amigas da pessoa idosa
UR  - pt
ID  - 1803
ER  - 


TY  - THES
AB  - Objetivo: O propósito dessa investigação foi o de estudar as situações objetivas e de auto-percepção em saúde bucal de idosos residentes em Instituições de Longa Permanência de Idosos (ILPIS) distribuídos em 11 municípios pertencentes as 5 regiões geográficas do Brasil. Metodologia: Trata-se de estudo seccional através de um censo com idosos institucionalizados no Brasil. Foram avaliados 1192 indivíduos, residentes em 36 Instituições de Longa Permanência de Idosos (ILPIS), distribuídas em 11 municípios. Deste universo, 587 (49,2%) responderam ao GOHAI. Foi aplicado questionário com questões subjetivas e sobre o comportamento em saúde bucal, além de levantamento epidemiológico seguindo critérios da Organização Mundial da Saúde (OMS). Foram realizados os testes de Mann-Whitney, Kruskal-Wallis, Exato de Fisher, Qui-quadrado e Regressão logística múltipla. Resultados: A idade média foi de 74,98 (+ 9,5). Destes, 51,4% (302) eram do sexo masculino e 152 (25,9) apresentavam alguma dependência. A média do CPOD foi de 28,8 (+ 5,5) e 54,5% (320) dos idosos eram edêntulos. Constatouse que 54,2% (318) e 74,1% (435) não usam nenhum tipo de prótese superior e inferior, respectivamente. O CPI e PIP mostraram que 64,4% (378) apresentaram todos os sextantes excluídos. O GOHAI mostrou que 75% (440) dos indivíduos apresentava auto-percepção positiva em saúde bucal. As variáveis última visita ao dentista (RP ajust=4,058; IC=1,526-10,789), presença de problemas gengivais (RP ajust=5,703; IC=1,754-18,544) e opinião sobre os dentes, as gengivas ou prótese (RP ajust=19,514; IC=5,075-75,041) permaneceram significativas no modelo após regressão logística múltipla. Conclusões: Observou-se predomínio da auto-percepção positiva em saúde bucal em detrimento das precárias condições bucais. Assim, para a população institucionalizada, o presente estudo recomenda a aplicação de levantamentos epidemiológicos e de auto-percepção para assegurar adequado planejamento nas ações de saúde bucal.^ipt
This study aims to identify self-perceived oral health status in institutionalized elderly in Brazil, using the Geriatric Oral Health Assessment Index (GOHAI) and to seek associations with objective and subjective conditions and behavior related to oral health, individual traits, and environmental factors. A crosssectional study using census with institutionalized elderly in Brazil. A total of 1192 individuals were evaluated, and 587 (49.2%) responded to the GOHAI. A questionnaire and an epidemiological survey were applied. Mann-Whitney, Kruskal-Wallis, Fisher's exact, chi-squared, and multiple logistic regression tests were performed. Mean age was 74.98 years (+ 9.5), 51.4% (302) were male. Mean DMFT was 28.8 (+ 5.5) and 54.5% (320) of the elderly were toothless. Categorized GOHAI showed that 75% (440) of the individuals had positive self-perception of oral health status. Multiple logistic regression demonstrated that the last visit to the dentist (adjusted PR=4.058; CI=1.526- 10.789), presence of gingival problems (adjusted PR =5.703; CI=1.754-18.544), and self-rating of teeth, gums, or prosthesis (adjusted PR =19.514; CI=5.075- 75.041) remained significant in the model. Predominance of positive selfperception of oral health status was observed despite poor oral conditions. Thus, for the institutionalized population, the present study recommends epidemiological and self-perception surveys to ensure adequate planning of oral health strategies.^ien
CY  - Natal
KW  - Geriatric Dentistry
Health of Institutionalized Elderly
Health of the Elderly
Health Surveys
Oral Health
Self Concept
Chi-Square Distribution
Health Status Indicators
Statistics, Nonparametric
Humans
Male
Female
Aged
PB  - s.n
PY  - 2012
T2  - Saúde bucal de idosos institucionalizados no Brasil
ID  - 1804
ER  - 


TY  - THES
AB  - Introdução: Os agravos orais são um problema de saúde pública devido à suaprevalência na população e as complicações físicas e psicológicas advindas de suas ocorrências. Objetivou-se estimar a carga de doença para as condições orais em Minas Gerais, no período 2004 - 2006, e identificar fatores contextuais e de serviços de saúdeassociados. Métodos: Estudo da Carga de Doença para cárie, edentulismo e doençaperiodontal, por sexo e faixa etária. O indicador usado foi o DALY, que medesimultaneamente o impacto da mortalidade e dos problemas de saúde que afetam a qualidade de vida. A Carga de Doença para condições orais foi analisada em números absolutos e taxas / 1.000 habitantes. Os procedimentos ambulatoriais odontológicos foram organizados em série histórica e examinados por meio de análise descritiva. A associação de fatores contextuais com agravos orais foi analisada com modelagem hierárquica. Resultados: Estimou-se 45.514 YLD para agravos orais, com taxa de 2,4/1.000 habitantes. Estimou-se 18.142 YLD para homens e 27.372 YLD para mulheres (1,9/1.000 e 2,8/1.000, respectivamente). O número de YLD para cárie foi de 8.332, com taxas de 0,4/1.000 para ambos os sexos. Estimou-se 33.888 YLD para edentulismo, com taxa de 2,2/1.000 nas mulheres. Na doença periodontal estimou-se 3.217 YLD, resultando em uma taxa de 0,2/1.000 para ambos os sexos. Observou-se aumento da oferta de alguns procedimentos odontológicos ambulatoriais nas Macrorregionais de Saúde menos favorecidas economicamente. As característicassocioeconômicas associaram-se à incidência de cárie dentária e à prevalência de edentulismo.^ipt
Conclusões: O edentulismo contribuiu mais para a carga de doença orais,sendo mais frequente nas mulheres. Maiores taxas de edentulismo e doença periodontal foram de 45-69 anos, enquanto cárie de 1-14 anos. Minas Gerais encontra-se no processo de reestruturação do modelo de atenção à saúde, com ênfase aos problemasorais básicos mas, paralelamente, incluindo mais ações especializadas em odontologia. Identificaram-se associações entre características socioeconômicas e de serviços de saúde oral com a incidência de cárie dentária e prevalência de edentulismo. Os estudos de Carga Global de Doença representam um importante aspecto do diagnóstico desaúde, integrando desfechos fatais e não fatais. Além disso, disponibiliza informações de grande relevância na formulação de políticas de prevenção e tratamento.^ipt
CY  - Rio de Janeiro
KW  - Dental Caries/epidemiology
Disability-Adjusted Life Years
Periodontal Diseases/epidemiology
Health Services
Oral Health
Potential Years of Life Lost
Incidence
Prevalence
Risk Factors
Humans
PB  - s.n
PY  - 2012
T2  - Condições orais em Minas Gerais: estudo da carga global de doença e o papel dos serviços de saúde
UR  - pt
ID  - 1811
ER  - 


TY  - THES
AB  - Esse estudo teve como objetivos descrever e avaliar o impacto físico e psicossocial da fluorose dentária endêmica em crianças e adolescentes antes e após tratamento restaurador estético e desenvolver e validar instrumento para verificar autopercepção da aparência dentária. Trata-se de estudo quasi-experimental que teve como população de referência crianças e adolescentes que apresentavam fluorose dentária com comprometimento estético e que receberam tratamento odontológico restaurador direto realizado por cirurgiões-dentistas vinculados a uma ação de intervenção. Foram aplicados questionários em dois momentos com intervalo de 24 meses (antes e após o tratamento odontológico). Os questionários foram compostos por questões referentes ao impacto físico e psicossocial da fluorose dentária (OHIP-14), autopercepção da saúde bucal (Como você classificaria a sua saúde bucal?) e autopercepção da aparência dentária (seis questões). Os tratamentos realizados foram: microabrasão, facetas diretas de resina composta e associação das duas técnicas. Inicialmente foram conduzidas análises descritivas. Estimou-se a prevalência, a gravidade e a extensão do impacto físico e psicossocial da fluorose a partir do OHIP-14. Comparações entre baseline e follow-up e entre as técnicas de tratamento foram realizadas a partir dos testes de McNemar, Wilcoxon e Mann-Whitney. No processo de validação do Instrumento de Autopercepção da Aparência Dentária (IAAD), composto por seis questões, foi avaliada a consistência interna (alfa de Cronbach) e a adequação dos dados para a análise fatorial (testes KMO e Esfericidade de Bartlett). A validade de construto foi avaliada por meio de análise fatorial exploratória. Na análise de hipóteses, buscou-se verificar o poder da escala em discriminar grupos quanto aos traços que a escala mede: Percepção da aparência e Impacto psicológico e social. Para isso, foram definidos grupos com e sem impacto quanto aos domínios desconforto psicológico, incapacidade psicológica e social avaliados por meio do OHIP-14. O teste Mann-Whitney foi utilizado para avaliar a frequência dos itens do IAAD nos grupos com autopercepção positiva ou negativa da saúde bucal. O acompanhamento dos participantes foi realizado entre 2009 e 2013. Após realização dos tratamentos restauradores, constatou-se significativa melhoria na prevalência, gravidade e extensão do impacto físico e psicossocial da fluorose. O alfa de Cronbach para os seis itens do instrumento proposto foi de 0,745. Os coeficientes de correlação de cada item com a escala total variaram de 0,22 a 0,68. A análise fatorial evidenciou a presença de dois construtos, que explicaram juntos 66,38% da variância. A amostra mostrou-se adequada para a análise fatorial (KMO=0,712). Os bons parâmetros psicométricos encontrados e a correlação positiva com instrumento largamente utilizado para mensurar impacto físico e psicossocial da condição bucal (OHIP-14) remetem à possibilidade de ampla utilização do IAAD em outros estudos.^ipt
This study aimed to describe and assess the physical and psychosocial impact of endemic dental fluorosis in children and adolescents before and after and restorative aesthetic treatment and develop and validate an instrument to verify self-perception of dental appearance. It is quasi-experimental study that had a reference population of children and adolescents who had dental fluorosis with aesthetic problems and receiving direct restorative dental treatment done by dentists linked to an intervention action. Questionnaires were administered on two occasions with an interval of 24 months (before and after dental treatment). The questionnaires were composed of questions concerning the physical and psychosocial impact od dental fluorosis (OHIP-14), self-perceived oral health ( How would you rate your oral health?) and self-perceived dental appearance (six issues). The treatments were performed: micorabrasion, direct resin composite veneers and combination of two techniques. Initially, descriptive analyzes were conducted. Was measured the prevalence, severity and extent of physical and psychosocial impact fluorosis from the OHIP-14...^ien
CY  - Belo Horizonte
KW  - Dental Atraumatic Restorative Treatment/adverse effects
Dental Health Surveys/statistics & numerical data
Endemic Diseases/classification
Esthetics, Dental/psychology
Fluorosis, Dental/genetics
Oral Health/trends
Physical Appearance, Body
Psychosocial Impact
Self Concept
Social Validity, Research/methods
Surveys and Questionnaires/statistics & numerical data
Humans
Male
Female
Child
Adolescent
PB  - s.n
PY  - 2013
T2  - Recuperação do sorriso em crianças e adolescentes acometidos por fluorose dentária endêmica
UR  - pt
ID  - 1343
ER  - 


TY  - THES
AB  - O protocolo do benefício antecipado é uma modalidade de tratamento ortocirúrgico que não envolve o preparo ortodôntico prévio. De acordo com os preceitos da Odontologia baseada em evidências, é essencial que se conheça o impacto dessa modalidade de tratamento na vida diária dos pacientes, uma vez que, para ser considerada viável, deve-se comprovar que ela oferece benefícios significativos para a qualidade de vida. Esse estudo objetivou conhecer os efeitos do tratamento ortocirúrgico com o protocolo do benefício antecipado na qualidade de vida e na autopercepção estética dos pacientes, durante dois anos de acompanhamento, e compará-los com os percebidos pelos pacientes tratados pela técnica tradicional. A amostra foi constituída por dezesseis pacientes, sendo oito no grupo tratado com o benefício antecipado (GBA) e oito no grupo tratado com a técnica ortocirúrgica tradicional. A qualidade de vida dos pacientes foi avaliada com três questionários: o OQLQ (Orthognathic Quality of Life Questionnaire), o OHIP-14 (Oral Health Impact Profile – Short Version) e o SF-36 (Medical Outcomes Study 36 – Item Short-Form Health Survey), em suas versões traduzidas e validadas para o português, e a autopercepção estética e a gravidade da má oclusão foram avaliadas com o Índice de Necessidade de Tratamento Ortodôntico (IOTN). Os exames foram repetidos em sete momentos de avaliação dos participantes: no exame inicial (T0), um mês depois do início do tratamento (T1), três meses depois do início do tratamento (T2), seis meses depois do início do tratamento (T3), um ano depois do início do tratamento e dois anos após o início do tratamento ou no término do tratamento ortocirúrgico (T5). Para ambos os grupos, houve um tempo pós-operatório (TPO) que foi realizado entre duas e três semanas após a cirurgia ortognática. A análise dos dados foi realizada com os testes de Mann-Whitney e de Friedman. Os pacientes do grupo GBA tiveram ...^ipt
The surgery-first approach is a treatment modality that does not involve previous orthodontic treatment. Evidence-based dentistry states that it is essential to know the impact in patients' daily life of this treatment modality since, to be considered viable, it must offers significant benefits to patient's quality of life. This study investigated surgery-first approach effects in patient's quality of life and aesthetic perception during two years of follow up, and compared it with these effects in patients treated with orthosurgical traditional approach. Sample consisted of sixteen patients, eight in the group treated with surgery-first approach (GBA) and eight in the group treated with orthosurgical traditional approach. Patients quality of life was assessed with three questionnaires: the OQLQ (Orthognathic Quality of Life Questionnaire), the OHIP-14 (Oral Health Impact Profile - Short Version), and the SF-36 (Medical Outcomes Study 36 - Item Short-Form Health Survey), translated and validated to portuguese. Aesthetic self-perception and malocclusion severity was assessed with the Index of Orthodontic Treatment Need (IOTN). Tests were repeated in seven stages of patients evaluation: at baseline (T0), one month after braces bonding (T1), three months after braces bonding (T2), six months after braces bonding (T3 ), one year after braces bonding, and two years after braces bonding or after treatment conclusion (T5). For both groups there was an evaluation stage after surgery (TPS) that occurred between two and three weeks after orthognathic surgery. Data analysis was performed using Mann-Whitney and Friedman tests. GBA group had a significant reduction in OQLQ (p <0.001) and OHIP-14 scores (p <0.001) after two years. These changes started after the orthognathic surgery, and were progressive throughout the evaluation period. The SF-36 showed significant changes in physical functioning, role-physical, social functioning ...^ien
CY  - Rio de Janeiro
KW  - Clinical Protocols
Malocclusion
Malocclusion, Angle Class III/surgery
Malocclusion, Angle Class III/therapy
Orthodontics, Corrective
Quality of Life
Brazil
Index of Orthodontic Treatment Need
Orthognathic Surgery
Sickness Impact Profile
Statistics, Nonparametric
Humans
Male
Female
PB  - s.n
PY  - 2013
T2  - Qualidade de vida em pacientes com más oclusões de Classe III tratados com o protocolo do benefício antecipado
UR  - pt
ID  - 1437
ER  - 


TY  - THES
AB  - A mãe exerce papel fundamental no desenvolvimento da criança; é responsável pela adoção de hábitos saudáveis, que reduzem os fatores de risco para doenças bucais no filho. Os objetivos, neste estudo, foram analisar a saúde bucal materna, qualidade de vida e fatores que interferem no desenvolvimento de cárie dentária em crianças. Foi realizado um estudo longitudinal, prospectivo, da gestação até quatro anos de idade das crianças. A amostra foi composta por gestantes que estavam no terceiro trimestre e atendidas nos serviços públicos de saúde, as quais foram entrevistadas e submetidas a exames clínicos bucais. As crianças foram observadas, após o nascimento em seus domicílios até os quatro anos de idade, realizados os exames clínicos bucais. Os questionários utilizados foram: semi-estruturado calibrado em estudo piloto, com percepção sobre saúde bucal e OHIP-14. As variáveis estudadas foram: saúde bucal da mãe e do filho, condição socioeconômica e comportamental, impacto da saúde bucal na qualidade de vida e percepção da mãe sobre sua saúde bucal e de seu filho. Foram realizadas análises estatísticas bivariadas, de correlação e regressão logística multivariada. As gestantes (n=116) tinham idade média de 25 (±5,8) anos, em sua maioria trabalhavam (54,3%), tinham menos de 12 anos estudados (93,1%), moravam com companheiro (80,2%) e eram de baixa renda (90,5%). O índice CPO médio das mães foi de 12,1(±6,3); a maioria necessitava de algum tipo de prótese (56,0%), apresentaram alteração gengival (91,9%), dentes cariados (68,9%), necessidade de tratamento (66,4%) e perda de inserção de até 3 mm (75,3%). A média do OHIP-14 foi de 5,11, sendo que o maior impacto da saúde bucal, na qualidade de vida, esteve associado com necessidade de prótese (p= 0,00), necessidade de tratamento (p=0,00), presença de cárie (p= 0,00) e dentes perdidos (p= 0,00). As crianças (n=73<) eram, em sua maioria do sexo feminino (n= 43 - 58,9%), nasceram com mais de 2,5 kg (62 – 84,9%) e com mais...^ipt
The mother has fundamental role on her child´s development; she´s responsible for the adoption of health habits, which reduce factors associated with oral diseases on the child. The goals, on this study, were to analyses the maternal oral health, quality of life and other factors that interfere on development of tooth decay on children. An analysis was done on a longitudinal, prospective study from pregnancy to 4 years of age. The sample was made of pregnant women on their third trimester of pregnancy, served in the public health service, who were interviewed subjected to clinical oral exams. The children were observed, after birth in their homes to 4 years of age, subjected to clinical oral exams. The questionnaires used were semi-structured calibrated in a pilot study with oral health perception and OHIP-14. The variables studied were: mother and child´s oral health, socioeconomic status and behavioral condition, the impact of the oral health on the quality of life and perception of the mother about the child´s oral health. Bivariate statistical analyzes were performed, of correlation and multivariate logistic regression. The pregnant women (n=116) were, in average, 25 years old (±5.8), the majority worked (54.3%), had less than 12 years of schooling (93.1%), lived with their partners (80.2%) and had low-income (90.5%). The average CPO index of such mothers was of 12.1(±6.3) ; the majority needed some type of prosthesis (56.0%), presented gum alteration (91.9%), decayed teeth (68.9%), need of some kind of treatment (66.4%) and periodontal attachment loss to 3mm (75.3%). The OHIP-14 average was of 5.11, being that the higher impact of oral health, in quality of life, was associated with the need for prosthesis (p<0.01), need of treatment (p<0.01), decay (p<0.01) and lost teeth (p<0.01). Children (n=73) were, in its majority female (n=43 – 58.9%), born with more than 2.5kg (62 – 84.9%) and with more than 37 weeks of pregnancy (58 – 79.5%). At four years of...^ien
CY  - Araçatuba
KW  - Dental Caries
Mother-Child Relations
Oral Health
Perception
Pregnant Women
Quality of Life
Risk Factors
Humans
Female
Pregnancy
Infant, Newborn
Infant
PB  - s.n
PY  - 2013
T2  - Saúde bucal do binômio mãe-filho: aspectos clínicos, sócio-comportamentais e qualidade de vida
UR  - pt
ID  - 1438
ER  - 


TY  - THES
AB  - Com o crescente apelo estético nos procedimentos odontológicos e a diminuição de terapias invasivas por cáries, o clareamento dentário tem se tornado cada vez mais difundido e desejado. A busca pela perfeição no sorriso está ligada a fatores socioculturais e/ou pessoais e a subjetividade da cor pode levar a exageros na busca por mais resultados. Este trabalho teve por objetivo avaliar se a percepção da cor dos próprios dentes pelos sujeitos da pesquisa corresponde à cor real de seus dentes e se os fatores psicológicos autoestima e qualidade de vida interferem nessa percepção. Para tanto setenta e cinco sujeitos foram selecionados após passarem por exame clinico e teste de cor-deficiência de Ishihara. Depois de serem moldados, receberam placas de clareamento superior e inferior e gel de peróxido de carbamida a 16% para realizarem o clareamento caseiro por três semanas. A cor de seus dentes, bem como sua percepção sobre ela foram medidas em cinco momentos: no dia da entrega das placas, uma semana após o uso do gel, duas semanas após o uso do gel, três semanas após o uso do gel e trinta dias após o término do tratamento. A medição foi realizada com um espectrofotômetro Vita Easy shade e a percepção da^ipt
cor de seus dentes era orientada por uma escala de cores Vita clássica reorganizada por luminosidade indo de B1 a C4, sendo que cada espectro recebeu uma numeração correspondente de 1 a 16. Os voluntários também realizaram um teste de qualidade de vida relacionado a saúde bucal (OHIP) e um teste de autoestima de Rosenberg. Os escores dos dois testes foram confrontados com as medições através do teste de correlação de Spearman e os resultados mostraram não haver correlação para essas variáveis. Através de uma tabela de frequência das trezentas e trinta e cinco medições realizadas observou-se que em 82,09% das delas os voluntários tiveram uma percepção da cor de seus dentes como sendo mais escuros do que eram realmente. Concluiu-se que a maioria das pessoas têm como percepção uma cor mais escura do que seus dentes apresentam realmente em qualquer fase do clareamento e que os fatores psicológicos autoestima e qualidade de vida não interferem nessa percepção.^ipt
With the growing of esthetics treatments in Odontology and the decrease of invasive procedures, the bleaching has become even more widespread. The desire for a perfect smile is linked to social-cultural factors and/or personals and the subjectivity of the color can drive people to exaggerations in trying to get more white results. The goal of this study was to evaluate if the self-perception of the color of their own teeth of the volunteers is the same of the real color of their teeth and if the psychological factors self-esteem and quality of life interfere at this perception. Seventy-five subjects were selected after have been examinated and have done the Ishihara test. After been molded, they got trays for bleaching with 16% of carbamide peroxide to use for three weeks. Their teeth color and their perception of it were measured in: the day when they got the trays, one week after using the trays, two weeks of using the trays, three weeks of using the trays and thirty days after the last day of bleaching. The measure was made with a Spectrophotometer (Vita Easy Shade) and the perception of their own teeth color were oriented by a Vita Classical shade reorganized by value from B1 to C4. The volunteers answered a quality of life questionnaire (OHIP) and a self-esteem test (Rosenberg). Scores of the two tests were related with the measures of the colors by Spearman Correlated Test and the results showed no correlation between those variables. A frequency Table showed that in 82,09% of the 335 results the volunteers had a perception of their own teeth color as been darker than they really were. It was concluded that people have a tendency to percept their teeth as been darker than they really are and that the psychological factors quality of life and self-esteem dont interfere on it.^ien
CY  - São Paulo
KW  - Tooth Bleaching/methods
Quality of Life
Self Concept
Humans
Male
Female
PB  - s.n
PY  - 2013
T2  - Estudo clínico da autopercepção da cor dos dentes de pacientes antes, durante e após o clareamento dental
UR  - pt
ID  - 1441
ER  - 


TY  - THES
AB  - Objetivo: avaliar a qualidade de vida (QV) de adultos com deformidade dentofacial de Classe III e fatores associados. Material e Métodos: estudo caso-controle com 84 adultos-jovens, sendo 42 com deformidade dentofacial de Classe III e 42 com oclusão normal e face harmoniosa, pareados por frequência quanto à idade, sexo, cor da pele, índice de massa corporal e estado civil. A QV foi avaliada pela escala visual analógica (EVA) e pelos questionários SF-36, OHIP-14, PIDAQ e OQLQ. A complexidade da maloclusão foi determinada pelo índice de discrepância (DI) do Board Americano de Ortodontia e ângulo ANB. Resultados: a avaliação da consistência interna dos questionários foi boa / excelente (alfa de Cronbach entre 0,807 e 0,941) e da reprodutibilidade satisfatória [erro sistemático ausente (P = 0,4825, IC 95% = -4,54 a 2,31) e o erro casual, aceitável (Dalberg = 3,309)]. O SF-36 não mostrou diferença estatística entre os grupos (P = 0,2240), enquanto a EVA (P < 0,03), OHIP-14 (P < 0.0001), PIDAC (P < 0.0001) e OQLQ (P < 0.0001) mostraram diferença estatisticamente significante. Os domínios acompanharam a mesma tendência das escalas. A correlação mais forte entre os questionários ocorreu entre os de condição-específica: PIDAQ e OQLQ (P < 0,05, rs = 0,6683). Não houve correlação significativa do SF-36 com o OHIP-14, PIDAQ e OQLQ (P > 0.05), exceto com a EVA (P < 0,05, rs = 0,4677). O DI e o ângulo ANB tiveram correlação significativa e moderada entre si (P < 0,001, rs = -0,4677). A análise de regressão logística simples não mostrou associação entre o impacto da QV e fatores sociodemográficos, índice de massa corporal e a complexidade da maloclusão para o grupo caso. Conclusão: a deformidade dentofacial de Classe III apresentou impacto negativo da QV relacionada à saúde bucal e não foi identificado fator associado. As avaliações psicométrica e morfológica do paciente tendem a ser independentes entre si.^ipt
Aim: To assess quality of life (QoL) of adults with Class III dentofacial deformity and associated factors. Material and Methods: A case-control study with 84 young adults, 42 with Class III dentofacial deformity and 42 with normal occlusion and harmonious face matched for age, sex, color of skin, body mass index, and marital status. QoL was assessed by visual analog scale (VAS) and the SF-36, OHIP-14, and PIDAQ OQLQ questionnaires. The complexity of malocclusion was determined by the discrepancy index (DI) of the American Board of Orthodontics and ANB angle. Results: The internal consistency of the questionnaire was good/excellent (Cronbach's alpha between 0.807 and 0.941), and satisfactory reproducibility [systematic error absent (P = 0.4825, 95% CI = -4.54 to 2.31) and the acceptable random error (Dalberg = 3.309)]. The SF-36 showed no statistical difference between the groups (P = 0.2240), while the EVA (P < 0,03), OHIP-14 (P < 0.0001), PIDAC (P < 0.0001) and OQLQ (P < 0.0001) showed a statistically significant difference. The domains followed the same trend of the scales. The strongest correlation between the questionnaires occurred between condition-specific: PIDAQ and OQLQ (P < 0.05, rs = 0.6683). There was no significant correlation of the SF-36 with the OHIP-14, PIDAQ and OQLQ (P > 0.05), except with VAS (P < 0,05, rs = 0,4677). The DI and ANB had moderate and significant correlation between them (P < 0.001, rs = -0.4677). The analysis of simple logistic regression found no association between QOL and the impact of age, sex, color of skin, body mass index, marital status and complexity of malocclusion for the case group. Conclusion: Class III dentofacial deformity showed negative impact of oral health-related QoL and associated factor was not identified. The psychometric and morphological evaluation of the patient suggested independence between them.^ien
CY  - São Paulo
KW  - Maxillofacial Abnormalities
Quality of Life
Humans
Male
Female
Young Adult
PB  - s.n
PY  - 2013
T2  - Avaliação da qualidade de vida em adultos com deformidade dentofacial de Classe III
UR  - pt
ID  - 1442
ER  - 


TY  - THES
AB  - A desordem temporomandibular (DTM) de origem multifatorial pode estar associada a fatores oclusais e também a alterações posturais. O objetivo desse estudo foi investigar os efeitos do uso da placa sobre o equilíbrio postural em indivíduos dentados, não reprogramados, com sinais e sintomas de desordem temporomandibular (DTM). Colaboraram com a pesquisa 70 pacientes (59 placa e 21 controle), entre 18e 84 anos, de ambos os gêneros, diagnosticados com DTM por meio do questionário do RDC/TMD além de ressonância magnética da articulação temporomandibular. O estudo foi de ensaio clínico, randomizado, controlado, prospectivo e de intervenção. Foram respondidos os questionários de risco de quedas - FES-I e de qualidade de vida - SF-36 antes que fosse realizada a avaliação do equilíbrio postural por meio da plataforma de força. Cumprida estas etapas eram feita a randomização: o grupo da amostra recebia placa oclusal com critérios de estabilidade oclusal além de orientação para que fizesse exercícios terapêuticos, enquanto o grupo controle era orientado para fazer apenas exercícios terapêuticos. Após 12 semanas, os dois grupos eram reavaliados. A análise estatística foi feita por frequências, avaliação da associação entre grupos por teste de Fisher; medidas quantitativas considerando por média, mediana, desvio padrão, percentis 25 e 75 além de valores máximo e mínimo; as comparações entre os tempos fez uso de teste não paramétrico de Wilcoxon enquanto a entre grupos usou o teste de Mann-Whitney, com nível de significância de 5%.^ipt
O total de pacientes, que completou o estudo de risco de queda e qualidade de vida, era composto por 77% de mulheres, com média de idade de 42,5 anos. Os itens significantes do risco de queda contribuíram para reduzir a preocupação em cair da mesma forma que os de qualidade de vida auxiliaram o aumento dos domínios saúde mental, dor e vitalidade. Dos setenta pacientes, 64 completaram o RDC/TMD (47 placa e 17 controle), com diferenças significativas no que diz respeito ao diagnóstico de dor miofascial, deslocamento do disco, artralgia direita e esquerda, grau de dor crônica, depressão esomatização relacionada a placa. Dentre os mesmos 70 pacientes, 49 completaram o estudo sobre o equilíbrio postural (36 placa e 13 controle), que apresentou aumento significante na velocidade anteroposterior do CP nas condições olhos abertos e fechados (VAPoa e VAPof), durante a postura em pé no grupo placa. Concluiu-seque o uso da placa foi eficaz no tratamento da DTM sendo que seu efeito pode ser observado no equilíbrio postural a ponto de diminuir a preocupação em cair além de melhorar os domínios de saúde mental e dor, com consequente repercussão sobre a qualidade de vida.^ipt
Temporomandibular disorder (TMD) of multifactorial origin may be associated with occlusal factors but also with changes in posture. The objective of this study was to investigate the effects of the use of the occlusal splint on the postural equilibrium of non-reprogrammed, dentate individual with signs and symptoms of temporomandibular disorder. The research group consisted of 70 patients (59 with occlusal splints, 21 in the control group) between 18 and 84 years of age, of both genders, diagnosed with TMD by way of the RDC/TMD questionnaire and magnetic-resonance imaging of the temporomandibular joint. The research was performed via a randomized, controlled, prospective clinical study and intervention. The questionnaires regarding risk of falls - FES-I and quality of life - SF-36 were filled out before evaluating postural equilibrium by way of a force platform. In the randomization, the sample group received occlusal splint, occlusal-stability criteria, and advice about therapeutic exercises; the control group only received advice about therapeutic exercises. After 12 weeks, the groups were re-evaluated qualitatively by frequency, evaluation of the association between the group via Fisher testing; quantitatively via average, median, standard deviation, 25 and 75 percentiles, and minimum and maximum values; comparison between the times via non-parametric Wilcoxon testing and between the groups via Mann-Whitney testing with a threshold of significance of 5%. Of the universe of the patients patients who completed the risk-of-fall and quality-of-life study, 77% were women with an average of 42.2 years.^ien
CY  - São Paulo
KW  - Posture
Occlusal Splints/adverse effects
Quality of Life
Temporomandibular Joint Disorders/rehabilitation
Humans
Male
Female
PB  - s.n
PY  - 2013
T2  - Efeitos do uso da placa oclusal sobre equilíbrio postural em indivíduos dentados, não reprogramados, com sinais e sintomas de desordem temporomandibular diagnosticados pelo RDC/TMD e ressonância magnética
UR  - pt
ID  - 1443
ER  - 


TY  - THES
AB  - Esta pesquisa objetivou avaliar as alterações bucais, como cárie dentária, doença periodontal, desgaste dentário e fluxo salivar em pacientes bariátricos. A amostra foi constituída por 21 pacientes obesos submetidos à cirurgia bariátrica e acompanhados após 3 (3M), 6 (6M) e 12 (12M) meses, e por 16 pacientes não obesos submetidos à colecistectomia (GC). As condições bucais avaliadas foram: cárie (CPOD e ICDAS II), doença periodontal (IPC), desgaste dentário (IDD) e o fluxo salivar. Os questionários BAROS e OIDP foram utilizados para verificar a qualidade de vida e o impacto da saúde bucal. Os testes de Mann-Whitney, Friedman, Wilcoxon e Coeficiente de Correlação de Spearman foram aplicados (p<0,05). O CPOD médio foi de 18,0±3,4; 18,7±3,4; 18,9±4,6; 19,0±4,5 e 14,8±7,2 para PRÉ, 3M, 6M, 12M e GC, respectivamente (p>0,05). Após a cirurgia bariátrica os pacientes apresentaram aumento significativo na incidência de lesões cariosas iniciais (PRÉ= 28,6%; 3M= 4,8%; 6M=42,8%; 12M= 71,4%; e GC=75,0%). A condição periodontal não se alterou após a cirurgia bariátrica (bolsa periodontal- PRÉ= 57,1%, 3M= 52,4%; 6M= 38,1%; 12M= 76,2%; GC= 31,2%) (p>0,05). Todos os pacientes apresentaram algum grau de desgaste dentário, sendo que os valores IDD foram PRÉ=1,3±0,2; 3M=1,3±0,3; 6M=1,4±0,3; 12M=1,4±0,3 e GC=1,5±0,3. Incidência e severidade de desgaste dentário aumentaram após a cirurgia bariátrica (p= 0,000). A média do fluxo salivar não sofreu alteração após a cirurgia bariátrica e foi maior quando comparada ao GC (p>0,05). Houve correlação apenas entre redução do fluxo salivar e desgaste dentário no 12M (r= -0,458; p<0,05). De acordo com o protocolo BAROS, os pacientes submetidos à cirurgia bariátrica relataram que sua qualidade de vida melhorou após procedimento cirúrgico, verificou diferença significativa apenas entre os períodos 3M e 12M (p=0,003). Verificou-se que impacto da saúde bucal na qualidade de vida dos pacientes após a cirurgia bariátrica é menor...^ipt
The aim of this study was to evaluate oral health changes such as dental caries, periodontal disease, dental wear and salivary flow in bariatric patients. The sample consisted on 21 obese patients who had been submitted to bariatric surgery and followed up for 3 (3M), 6 (6M) and 12 (12M) months and also on 16 patients not obese submitted to cholecystectomy (CG). Oral conditions evaluated: dental caries (DMFT and ICDAS II), periodontal disease (CPI), dental wear (DWI) and salivary flow. Such BAROS as OIDP surveys were utilized to verify quality of life and oral health impact. Mann-Whitney, Friedman, Wilcoxon and Spearman`s Correlation Coefficient tests were applied (p<0.05). The mean of DMFT was 18.0±3.4; 18.7±3.4; 18.9±4.6; 19.0±4.5; and 14.8±7.2 to PRE, 3M, 6M, 12M and GC respectively (p>0.05). After bariatric surgery, patients presented significant increase in the incidence of initial carious lesions (PRE= 28.6%; 3M= 4.8%; 6M=42.8%; 12M= 71.4%; and GC=75.0%). Periodontal condition did not change after bariatric surgery (periodontal pocket PRE= 57.1%, 3M= 52.4%; 6M= 38.1%; 12M= 76.2%; GC= 31.2%) (p>0.05). All patients presented certain degree of dental wear, considering that the DWI values were PRE=1.3±0.2; 3M=1.3±0.3; 6M=1.4±0.3; 12M=1.4±0.3 and GC=1.5±0.3. Incidence and severity of dental wear have increased after bariatric surgery (p= 0.000). The mean of salivary flow did not change after bariatric surgery and was the same when compared to GC (p>0.05). There was correlation only between salivary flow and dental wear in 12M (r= -0.458; p<0.05). According to BAROS protocol, patients submitted to bariatric surgery reported that quality of life has improved after surgical procedure and significant difference was verified only among 3M and 12M periods (p=0.003). It was verified that oral health impact on patients quality of life after bariatric surgery is minor (PRE= 19.4±31.4; 3M= 5.6±9.1; 6M= 5.4±11.3; 12M= 11.8±23.2) (p>0.05)...^ien
CY  - Bauru
KW  - Bariatric Surgery
Oral Health
Obesity, Morbid/complications
Dental Caries/physiopathology
Tooth Wear/physiopathology
Periodontal Diseases/physiopathology
Quality of Life
Salivation
Statistics, Nonparametric
Time Factors
Humans
Male
Female
Adult
Middle Aged
PB  - s.n
PY  - 2013
T2  - Estudo longitudinal prospectivo sobre problemas bucais em pacientes bariátricos
UR  - pt
ID  - 1444
ER  - 


TY  - THES
AB  - A presente pesquisa teve por objetivo avaliar a relação entre as condições de saúde bucal, a dor, o medo e a ansiedade odontológica, com o acesso aos serviços de saúde bucal e com a qualidade de vida de adolescentes. Para a realização deste estudo transversal de investigação observacional a amostra foi composta por 256 adolescentes entre 15 e 19 anos de idade matriculados em escolas públicas do município de Agudos, SP. Para avaliar as condições de saúde bucal foram utilizados os Índices CPOD para cárie dentária, Índice de Dean para fluorose, Índice Periodontal Comunitário para condição periodontal e Índice de Estética Dental para má oclusão, utilizando-se os códigos e critérios recomendados pela Organização Mundial da Saúde (OMS). Além disso, foi utilizado o Modified Dental Anxiety Scale para avaliar a ansiedade odontológica, o Dental Fear Survey para avaliar o medo odontológico, o questionário de Goes para avaliar a dor de dente, questionário de acesso aos serviços de saúde bucal e o OHIP 14 para avaliar a influência de saúde bucal na qualidade de vida. O teste Mann Whitney foi utilizado para avaliar a diferença entre os grupos sexo e etnia e o teste Kruskall Wallis foi utilizado para avaliar a diferença entre as idades, quanto às condições de saúde bucal, ansiedade e medo. O teste qui quadrado foi utilizado para avaliar a associação entre os grupos na dor e acesso aos serviços de saúde bucal. Para avaliar a relação entre a ansiedade, o medo e a dor de dente, as condições de saúde bucal com a qualidade de vida e com o acesso aos serviços de saúde bucal foi utilizado o teste de correlação de Spearman (p<0,05). Foi encontrado um CPOD médio de 3,09 com maior expressividade do componente restaurado (2,45); foi observado um percentual de 3,91% de adolescentes com fluorose muito leve. A condição periodontal mais prevalente foi o cálculo dentário com 32,03%. Em relação à má oclusão, 27,73% dos adolescentes apresentaram-se com má oclusão...^ipt
This study aimed to assess the relationship between oral health status, pain, fear and dental anxiety, with access to oral health services and quality of life of adolescents. To carry out this observational cross-sectional study the sample consisted of 256 adolescents between 15 and 19 years old enrolled in public schools in the municipality of Agudos, SP. To assess the oral health conditions were used DMFT index for dental caries, Dean index for dental fluorosis, Community Periodontal Index for periodontal status and the Dental Aesthetic Index for malocclusion, using codes and criteria recommended by the World Health Organization (WHO). In addition, it was used the Modified Dental Anxiety Scale to assess anxiety dentistry, the Dental Fear Survey to assess the dental fear, the Goes questionnaire to evaluate the toothache, the access to oral health services questionnaire and OHIP 14 to assess the impact of oral health on quality of life. The Mann Whitney test was used to evaluate the difference between sex and ethnic groups and Kruskal-Wallis test was used to assess the difference between the ages, regarding oral health conditions, anxiety and fear. The chi square test was used to assess association between the groups in pain and access to oral health services. To evaluate the relationship between anxiety, fear, toothache and the oral health status with quality of life and with access to oral health services was used Spearman correlation test (p <0.05). It was found an DMFT average of 3.09 with greater expressiveness of the filled component (2.45). There was a percentage of 3.91% of adolescents with very mild fluorosis. The most prevalent periodontal status was dental calculus with 32.03%. In relation to malocclusion, 27.73% of the adolescents presented with defined malocclusion requiring elective treatment. It was found 76.56% of the adolescents with low anxiety and 83.98% with low dental fear; tooth pain in the last 6 months was observed in 32.42% of the...^ien
CY  - Bauru
KW  - Health Services Accessibility/statistics & numerical data
Dental Anxiety/epidemiology
Dental Health Surveys
Oral Health
Toothache/epidemiology
Age Distribution
Brazil/epidemiology
Dental Caries/epidemiology
Epidemiologic Methods
Sex Distribution
Dental Health Services/statistics & numerical data
Humans
Male
Female
Adolescent
PB  - s.n
PY  - 2013
T2  - Relação do medo, dor, ansiedade e condições de saúde bucal com o acesso aos serviços de saúde bucal e qualidade de vida de adolescentes
UR  - pt
ID  - 1445
ER  - 


TY  - THES
AB  - A mãe exerce papel fundamental no desenvolvimento da criança; é responsável pela adoção de hábitos saudáveis, que reduzem os fatores de risco para doenças bucais no filho. Os objetivos, neste estudo, foram analisar a saúde bucal materna, qualidade de vida e fatores que interferem no desenvolvimento de cárie dentária em crianças. Foi realizado um estudo longitudinal, prospectivo, da gestação até quatro anos de idade das crianças. A amostra foi composta por gestantes que estavam no terceiro trimestre e atendidas nos serviços públicos de saúde, as quais foram entrevistadas e submetidas a exames clínicos bucais. As crianças foram observadas, após o nascimento em seus domicílios até os quatro anos de idade, realizados os exames clínicos bucais. Os questionários utilizados foram: semi-estruturado calibrado em estudo piloto, com percepção sobre saúde bucal e OHIP-14. As variáveis estudadas foram: saúde bucal da mãe e do filho, condição socioeconômica e comportamental, impacto da saúde bucal na qualidade de vida e percepção da mãe sobre sua saúde bucal e de seu filho. Foram realizadas análises estatísticas bivariadas, de correlação e regressão logística multivariada. As gestantes (n=116) tinham idade média de 25 (±5,8) anos, em sua maioria trabalhavam (54,3%), tinham menos de 12 anos estudados (93,1%), moravam com companheiro (80,2%) e eram de baixa renda (90,5%). O índice CPO médio das mães foi de 12,1(±6,3); a maioria necessitava de algum tipo de prótese (56,0%), apresentaram alteração gengival (91,9%), dentes cariados (68,9%), necessidade de tratamento (66,4%) e perda de inserção de até 3 mm (75,3%). A média do OHIP-14 foi de 5,11, sendo que o maior impacto da saúde bucal, na qualidade de vida, esteve associado com necessidade de prótese (p= 0,00), necessidade de tratamento (p=0,00), presença de cárie (p= 0,00) e dentes perdidos (p= 0,00). As crianças (n=73<) eram, em sua maioria do sexo feminino (n= 43 - 58,9%), nasceram com mais de 2,5 kg (62 – 84,9%)...^ipt
The mother has fundamental role on her child´s development; she´s responsible for the adoption of health habits, which reduce factors associated with oral diseases on the child. The goals, on this study, were to analyses the maternal oral health, quality of life and other factors that interfere on development of tooth decay on children. An analysis was done on a longitudinal, prospective study from pregnancy to 4 years of age. The sample was made of pregnant women on their third trimester of pregnancy, served in the public health service, who were interviewed subjected to clinical oral exams. The children were observed, after birth in their homes to 4 years of age, subjected to clinical oral exams. The questionnaires used were semi-structured calibrated in a pilot study with oral health perception and OHIP-14. The variables studied were: mother and child´s oral health, socioeconomic status and behavioral condition, the impact of the oral health on the quality of life and perception of the mother about the child´s oral health. Bivariate statistical analyzes were performed, of correlation and multivariate logistic regression. The pregnant women (n=116) were, in average, 25 years old (±5.8), the majority worked (54.3%), had less than 12 years of schooling (93.1%), lived with their partners (80.2%) and had low-income (90.5%). The average CPO index of such mothers was of 12.1(±6.3) ; the majority needed some type of prosthesis (56.0%), presented gum alteration (91.9%), decayed teeth (68.9%), need of some kind of treatment (66.4%) and periodontal attachment loss to 3mm (75.3%). The OHIP-14 average was of 5.11, being that the higher impact of oral health, in quality of life, was associated with the need for prosthesis (p<0.01), need of treatment (p<0.01), decay (p<0.01) and lost teeth (p<0.01). Children (n=73) were, in its majority female (n=43 – 58.9%), born with more than 2.5kg (62 – 84.9%) and with more than 37 weeks of pregnancy (58 – 79.5%)...^ien
CY  - Araçatuba
KW  - Dental Caries
Mother-Child Relations
Oral Health
Perception
Pregnant Women
Quality of Life
Risk Factors
Humans
Female
Pregnancy
Infant, Newborn
Infant
PB  - s.n
PY  - 2013
T2  - Saúde bucal do binômio mãe-filho: aspectos clínicos, sócio-comportamentais e qualidade de vida
UR  - pt
ID  - 1600
ER  - 


TY  - THES
AB  - O protocolo do benefício antecipado é uma modalidade de tratamento ortocirúrgico que não envolve o preparo ortodôntico prévio. De acordo com os preceitos da Odontologia baseada em evidências, é essencial que se conheça o impacto dessa modalidade de tratamento na vida diária dos pacientes, uma vez que, para ser considerada viável, deve-se comprovar que ela oferece benefícios significativos para a qualidade de vida. Esse estudo objetivou conhecer os efeitos do tratamento ortocirúrgico com o protocolo do benefício antecipado na qualidade de vida e na autopercepção estética dos pacientes, durante dois anos de acompanhamento, e compará-los com os percebidos pelos pacientes tratados pela técnica tradicional. A amostra foi constituída por dezesseis pacientes, sendo oito no grupo tratado com o benefício antecipado (GBA) e oito no grupo tratado com a técnica ortocirúrgica tradicional. A qualidade de vida dos pacientes foi avaliada com três questionários: o OQLQ (Orthognathic Quality of Life Questionnaire), o OHIP-14 (Oral Health Impact Profile – Short Version) e o SF-36 (Medical Outcomes Study 36 – Item Short-Form Health Survey), em suas versões traduzidas e validadas para o português, e a autopercepção estética e a gravidade da má oclusão foram avaliadas com o Índice de Necessidade de Tratamento Ortodôntico (IOTN). Os exames foram repetidos em sete momentos de avaliação dos participantes: no exame inicial (T0), um mês depois do início do tratamento (T1), três meses depois do início do tratamento (T2), seis meses depois do início do tratamento (T3), um ano depois do início do tratamento e dois anos após o início do tratamento ou no término do tratamento ortocirúrgico (T5). Para ambos os grupos, houve um tempo pós-operatório (TPO) que foi realizado entre duas e três semanas após a cirurgia ortognática. A análise dos dados foi realizada com os testes de Mann-Whitney e de Friedman. Os pacientes do grupo GBA tiveram...^ipt
The surgery-first approach is a treatment modality that does not involve previous orthodontic treatment. Evidence-based dentistry states that it is essential to know the impact in patients' daily life of this treatment modality since, to be considered viable, it must offers significant benefits to patient's quality of life. This study investigated surgery-first approach effects in patient's quality of life and aesthetic perception during two years of follow up, and compared it with these effects in patients treated with orthosurgical traditional approach. Sample consisted of sixteen patients, eight in the group treated with surgery-first approach (GBA) and eight in the group treated with orthosurgical traditional approach. Patients quality of life was assessed with three questionnaires: the OQLQ (Orthognathic Quality of Life Questionnaire), the OHIP-14 (Oral Health Impact Profile - Short Version), and the SF-36 (Medical Outcomes Study 36 - Item Short-Form Health Survey), translated and validated to portuguese. Aesthetic self-perception and malocclusion severity was assessed with the Index of Orthodontic Treatment Need (IOTN). Tests were repeated in seven stages of patients evaluation: at baseline (T0), one month after braces bonding (T1), three months after braces bonding (T2), six months after braces bonding (T3 ), one year after braces bonding, and two years after braces bonding or after treatment conclusion (T5). For both groups there was an evaluation stage after surgery (TPS) that occurred between two and three weeks after orthognathic surgery. Data analysis was performed using Mann-Whitney and Friedman tests. GBA group had a significant reduction in OQLQ (p <0.001) and OHIP-14 scores (p <0.001) after two years. These changes started after the orthognathic surgery, and were progressive throughout the evaluation period. The SF-36 showed significant changes in physical functioning, role-physical, social functioning...^ien
CY  - Rio de Janeiro
KW  - Clinical Protocols
Malocclusion
Malocclusion, Angle Class III/surgery
Malocclusion, Angle Class III/therapy
Orthodontics, Corrective
Quality of Life
Brazil
Index of Orthodontic Treatment Need
Orthognathic Surgery
Sickness Impact Profile
Statistics, Nonparametric
Humans
Male
Female
PB  - s.n
PY  - 2013
T2  - Qualidade de vida em pacientes com más oclusões de Classe III tratados com o protocolo do benefício antecipado
UR  - pt
ID  - 1602
ER  - 


TY  - THES
AB  - Poucos estudos têm avaliado a estrutura dimensional do Oral Health Impact Profile-14 (OHIP-14). Análise sobre a dimensionalidade e a adequação do OHIP-14 pode ajudar a melhorar a interpretação deste instrumento. Os objetivos desta tese foram avaliar a dimensionalidade e testar um modelo conceitual de qualidade de vida relacionada à saúde bucal utilizando a escala OHIP-14. A tese foi organizada em 3 manuscritos. O primeiro manuscrito "Comparison of two assessment instruments of the quality of life in older adults" teve como objetivo investigar se existe convergência entre as dimensões da versão abreviada do questionário da Organização Mundial da Saúde sobre Qualidade de vida (WHOQOL-Bref) e do questionário Perfil do Impacto de Saúde Bucal-14 (OHIP-14). Neste estudo, foram avaliados 872 idosos do sul do Brasil. As dimensões dos questionários WHOQOL-Bref e OHIP-14 foram correlacionas por afinidade. Todas as correlações analisadas apresentaram baixa magnitude. Apesar dos questionários WHOQOL-Bref and OHIP-14 apresentarem dimensões relacionadas, eles medem as relações físicas, sociais e psicológicas de maneira diferente. O segundo manuscrito "Oral Health Impact Profile-14: a Unidimensional Scale?" teve como objetivo investigar a estrutura dimensional do OHIP-14. As amostras foram provenientes de dois estudos realizados no Brasil, um no Rio de Janeiro (N=504) e o outro em Carlos Barbosa (N=872). Análises Fatoriais Confirmatória e Exploratória foram realizadas para identificar as dimensões do OHIP-14. As análises fatoriais confirmaram um fator para ambos os estudos. Nossos resultados sugerem que o OHIP-14 é uma escala unidimensional.(continua)...^ipt
A few studies have evaluated the dimensional structure of Oral Health Impact Profile-14. Further analysis on the dimensionality and the adequacy of OHIP-14 can help improve the interpretation of this instrument. The objectives of this thesis were to assess the dimensionality and testing a conceptual model of oral health-related quality of life using the OHIP-14 scale. The thesis was organized in three manuscripts. The first manuscript "Comparison of two assessment instruments of the quality of life in older adults" aimed to investigate if there is convergent validity between the dimensions of World Health Organization Quality of Life Questionnaire-Brief Version (WHOQOL-Bref) and Oral Health Impact Profile-14 (OHIP-14) questionnaires. In this study, 872 elderly Southern-Brazilians were evaluated. The dimensions of WHOQOL-Bref and OHIP-14 questionnaires were correlated by affinity. All correlations analyzed had a low magnitude. Despite the fact that WHOQOL-Bref and OHIP-14 instruments have related dimensions, they measure physical, psychological and social relations differently. The second manuscript "Oral Health Impact Profile-14: a Unidimensional Scale?" aimed to investigate the dimensional structure of the OHIP-14. Subjects were from Rio de Janeiro (N=504) and Carlos Barbosa (N=872) Studies in Brazil. Exploratory and Confirmatory Factor Analysis were performed to identify the dimensions of OHIP-14. The factor analysis confirmed one factor in both studies. Our findings suggest that the OHIP-14 is a unidimensional scale. The third manuscript "Testing the applicability of a conceptual model of oral health-related quality of life in community-dwelling older people" aimed to test Wilson and Cleary's conceptual model in relation to oral health-related quality of life.continue)...^ien
CY  - Porto Alegre
KW  - Epidemiology
Oral Health
Quality of Life
Humans
Male
Female
Aged
Aged, 80 and over
PB  - s.n
PY  - 2013
T2  - Avaliação da dimensionalidade e de um modelo conceitual de qualidade de vida relacionada à saúde bucal utilizando a escala oral health impact profile-14
UR  - pt
ID  - 1634
ER  - 


TY  - THES
AB  - Introdução – As pessoas podem migrar por diversos motivos, mas mudanças no meio físico, conflitos bélicos e violação dos direitos humanos levam a uma migração involuntária: o Refúgio, que significa procurar proteção à vida. Estudar as relações de saúde nas sociedades que acolhem pessoas refugiadas, bem como a saúde mesma dessa população, faz-se relevante e pertinente. Em São Paulo, o Serviço Social do Comércio (SESC), a Associação Cáritas Arquidiocesana de São Paulo (CASP) e o Alto Comissariado das Nações Unidas para Refugiados (ACNUR) têm parceria em um projeto para proteção de refugiados. Entre outros serviços, essa parceria viabiliza o atendimento odontológico de refugiados nas unidades do SESC. Objetivo - Buscou identificar de que maneira, no cotidiano, os refugiados exilados no município de São Paulo demonstram e relatam suas práticas de cuidado com seus corpos e sua saúde. Metodologia – Abordagem qualitativa, realizada no curso de língua portuguesa para refugiados no SESC, com observações, entrevistas e exame da cavidade bucal. Para análise dos dados utilizou-se a perspectiva do cotidiano através de análise do conteúdo temático dos dados. Resultados – 11 refugiados compuseram a amostra: 4 do Congo, 2 da Nigéria, 1 da Guiné Conacri, Senegal, Togo, Líbia e Síria. Quanto ao seu cotidiano, alguns colocaram dificuldades e outros, facilidades na retomada da rotina. Dentro de temas surgiram as categorias: saúde e doença e seus significados; percepção de saúde-doença; práticas de cuidados com o corpo e com a saúde; práticas de cuidados com a boca. No exame odontológico ocorreu baixa prevalência de cárie e a presença de gengivite em todos os sujeitos. Conclusões – Ao identificar os relatos e as atitudes dos solicitantes de refúgio no processo saúde-doença e cuidados com o corpo, nos aproximamos das realidades desses sujeitos, apreendendo a tratar e atender suas demandas por saúde à luz do seu cotidiano e das suas diversidades culturais.^ipt
CY  - São Paulo
KW  - Delivery of Health Care
Health Services
Health-Disease Process
Human Rights
MIGRATION
Oral Health
Public Health
Refugees
Cultural Diversity
Qualitative Research
Quality of Life
Humans
Male
Female
PB  - s.n
PY  - 2013
T2  - Sorrisos em trânsito: modos de levar a vida e praticar cuidado com o corpo e com a saúde de refugiados exilados no município de São Paulo
ID  - 1671
ER  - 


TY  - THES
AB  - Objetivo: Verificar a associação entre alterações do estado nutricional, perda dentária, uso de prótese e autopercepção das condições bucais em uma coorte de idosos, segundo sexo e idade. Métodos: Foram analisados idosos (&#8805; 60 anos), de ambos os sexos, do Estudo SABE: Saúde, Bem-estar e Envelhecimento, epidemiológico, de base domiciliar, realizado no município de São Paulo, em 2000 e 2006. As variáveis de estudo foram: alterações no estado nutricional-segundo Índice de Massa Corporal (IMC), considerando baixo peso (&#8804; 23 kg/m²), peso adequado para estatura (> 23 e < 28 kg/m²) e excesso de peso (&#8805; 28 kg/m²), em 2000 e 2006; perda dentária (< ou &#8805; 16 dentes); uso de prótese dentária (sim/não); autopercepção das condições bucais, segundo Geriatric Oral Health Assessment Index (GOHAI), considerando más condições bucais (GOHAI <50 pontos), regulares (GOHAI de 51 a 56 pontos) e boas (GOHAI de 57 a 60 pontos), sexo e grupos etários (60-74 e &#8805; 75 anos), em 2000. Verificou-se a associação por meio do teste de Rao-Scotte da análise de regressão logística multinomial (p<0,05 e IC95%), utilizando o programa estatístico STATA 10.1. Resultados: De 773 idosos analisados, 59,94% eram mulheres e 80,55% do grupo 60 a 74 anos. Identificou-se diminuição da proporção de idosos com excesso de peso (37 para 29%) e aumento daquela com baixo peso (16 para 26%). Verificou-se menor risco para excesso de peso em 2006, aqueles que apresentaram peso adequado, em 2000 e referiram condições bucais regulares [RR = 0,31 (0,14-0,69)], e maior risco para peso adequado em 2006, nos homens, que apresentaram excesso de peso em 2000 [RR = 2,23 (1,09-4,55)]. Conclusão: Constatou-se associação entre alterações do estado nutricional, condições bucais regulares, segundo a autopercepção, e sexo masculino, em 2000 e 2006.^ipt
Objective: To investigate the association between changes of nutritional status and tooth loss, use of dental prost hesis and self-perceived oral health among elderly people, by gender and age. Methods: The sample consisted of 773 elderly people (&#8805; 60 years) community-dwelling, both genders, participants of Health, Well being and Aging Cohort Study (SABE Survey),epidemiological, home-based, from the city of São Paulo, from 2000 to 2006. The variables analyzed were: changes of nutritional status: by body mass index (BMI-kg/m²), considering underweight (&#8804; 23 kg/m²), appropriate weight for height (> 23 and <28 kg/m²) and overweight ( &#8805; 28 kg/m²), to 2000 from 2006; tooth loss (<or &#8805; 16 tooth); use of dental prosthesis (yes/no), self-perceived oral health, according to Geriatric Oral Health Assessment Index (GOHAI), considering worse oral conditions (<50 points), regular (51-56 points) and good (57-60 points), gender and age groups (60-74 and &#8805; 75), in 2000. The association was verified by test of Rao-Scott and multinomial logistic regression analysis (p <0.05 and IC95%) using software STATA 10.1. Results: Of 773 elderly analyzed, 59.94% were women and 80.55% of the group 60 to 74 y. From 2000 to 2006, it was observed a decrease in the proportion of overweight (37 to 29%) and an increase of underweight (16 to 26%) in the sample of older adults. Lower risk of overweight in 2006 were predicted by appropriate weight for height and regular oral conditions in 2000 [RR = 0.31 (0.14-0.69)]. Specifically, overweight elderly males in 2000 exhibited higher risk for appropria te weight for height in 2006 [RR = 2.23 (1.09 to 4.55)]. Conclusion: From 2000 to 2006, there were significant associations between nutritional status, regular oral conditions, self-perception and males.^ien
CY  - São Paulo
KW  - Aged
Population Dynamics
Dental Prosthesis
Nutritional Status
Oral Health
Self Concept
Tooth Loss
Cohort Studies
Logistic Models
PB  - s.n
PY  - 2013
T2  - Associação entre alterações do estado nutricional, perda dentária, uso de prótese e autopercepção das condições bucais de idosos no município de São Paulo: Estudo SABE ( 2000 e 2006)
UR  - pt
ID  - 1672
ER  - 


TY  - THES
AB  - O objetivo deste estudo foi avaliar o impacto do uso de aparelhos para disfunção palatina na qualidade de vida de crianças de 08 a 10 anos, que estavam em tratamento nas clínicas do Departamento de Odontopediatria e Ortodontia da Faculdade de odontologia da Universidade Federal de Minas Gerais...^ipt
CY  - Belo Horizonte
KW  - Activator Appliances
Orthodontics, Corrective
Malocclusion/therapy
Quality of Life
Humans
Male
Female
Child
PB  - s.n
PY  - 2013
T2  - Impacto do uso do aparelho disjuntor palatino na qualidade de vida de crianças de 8 a 10 anos de idade
ID  - 1674
ER  - 


TY  - THES
AB  - As consequências da cárie dentária na vida das cirnaças incluem dor, diminuição do apetite, dificuldades de mastigação, perda de peso, dificuldades para dormir, mudanças de comportamento e baixo rendimento escolar. O objetivo deste estudo transversal de base populacional foi avaliar o impacto de diferentes estágios de progressão, de atividade de cárie dentária e da distribuição das lesões na cavidade bucal e qualidade de vida de crianças pré-escolares e seus pais/cuidadores na cidade de Diamantina, Minas Gerais. Uma amostra aleatória de 451 crianças de 3 a 5 anos de idade fio submetida a um exame clínico para avaliar a cárie dentária usando um sistema internacional de avaliação e detecção de cárie...^ipt
CY  - Belo Horizonte
KW  - Dental Caries/classification
Dental Caries/complications
Dental Caries/epidemiology
Health Surveys
Cross-Sectional Studies
Quality of Life/psychology
Humans
Male
Female
Child, Preschool
PB  - s.n
PY  - 2013
T2  - Impacto da cárie dentária na qualidade de vida de crianças pré-escolares e de suas famílias
ID  - 1675
ER  - 


TY  - THES
AB  - Objetivo. Este estudo analisou a interação entre fatores sócio-demográficos, ocupacionais e em relação ao estilo de vida associados à saúde bucal dos trabalhadores encaminhados ao CEREST-Guarulhos Método. Este foi um estudo transversal e o cálculo do tamanho da amostra resultou na análise de 100 trabalhadores. Coletaram-se as informações sócio-demográficas, ocupacionais e em relação ao estilo de vida dos trabalhadores com questionários validados para uso no Brasil, e estes foram: o questionário OHIP14 (autopercepção da saúde bucal), o questionário da tolerância de Fagestron (dependência de nicotina), o questionário AUDIT (consumo de álcool), a escala de estresse no trabalho (EET), a prática de atividade física (PAF) e o índice da capacidade para o trabalho (ICT); também foi realizado exame clínico odontológico respeitados os critérios da OMS para verificação da condição de saúde bucal dos trabalhadores. As análises estatísticas utilizadas para associação entre as variáveis foram teste t de student, Mann-Whitney, ANOVA e Kruskall-Wallis. Para análise conjunta dos fatores associados foram realizadas regressões lineares e logísticas múltiplas Resultados. O índice CPO-D variou significativamente conforme avanço dos grupos etários analisados, sendo melhor explicado pelas perdas dentárias (P<0,0001). As LCNCs (lesões cervicais não cariosas) e as condições periodontais (CPI e PIP) variaram significativamente segundo os grupos etários...^ipt
Objectives. This study intended to collaborate with relations of social and demographic conditions, occupational factors and lifestyle with oral health of workers in a municipal reference centre of workers health, located in Guarulhos, SP-Brazil. Methods- It was a cross-sectional study and the sample consisted of 100 workers. They answered the questionaries: Work Ability Index (WAI), Baecke Questionaire, Fagerstron Tolerance Questionaire, Audit Test, Work Stress Scale (WSS) and Oral Health Impact Profile-short form (OHIP14). After that, workers were conducted to a clinical dental exam, in respect of WHO parameters. Statistic analyses were performed using student t test, Mann-whitney, analyse of variance (ANOVA), Kruskal-Wallis, multiple regression analysis model and multiple unconditioned logistic regression analysis. Results- There was a significant progressive reduce in DMFT index, associated with increase of age groups, and the missing (M) teeth was responsible for this impact (P<0,0001). The NCCLs (Non carious cervical lesions) and the periodontal conditions including the periodontal attachment loss were significant associated with age groups. Scores of OHIP14, Fagestron,Audit test, Baecke questionnaire, WSS and WAI weren´t associated with age groups. The presence of NCCLs, by unconditional logistic regression, was better explained by age groups OR=4,27(IC95% 1,89-9,71) and occupational exposure to acid mists and chemical products OR=4,14 (IC95% 1,15- 14,96). Missing teeth were better explained by age groups (p<0,0001) and fagestron tolerance (p=0,007). The ages of smoking habits were associated with NCCLs (p=0,044), and independent of other variables, by multiple linear regression. Conclusions- Missing teeh and NCCLs were associated with age groups and smoking habits. The NCCLs...^ien
CY  - São Paulo
KW  - Accidents, Occupational
Tooth Erosion/pathology
Occupational Dentistry
Oral Health
Humans
PB  - s.n
PY  - 2013
T2  - Estudo dos fatores associados à saúde bucal em trabalhadores
UR  - pt
ID  - 1679
ER  - 


TY  - THES
AB  - O objetivo desta tese é analisar se há associação entre atividade sexual e satisfação sexual, e as condições demográficas, socioeconômicas e de saúde, e também a importância dada à vida sexual no passado e no presente, para a população idosa residente no município de São Paulo. Foram considerados os dados do Estudo SABE – Saúde, Bem-Estar e Envelhecimento, relativos à amostra de 2006, composta por 1.078 sujeitos, correspondendo após ponderação a uma população de 854.724 idosos do município de São Paulo. Homens e mulheres foram analisados separadamente, e os dados comparados posteriormente. Os resultados mostraram que frente ao aumento da idade e determinadas condições socioeconômicas e de saúde, a satisfação sexual é cada vez menos associada à atividade sexual, sendo isso mais verificado entre as mulheres do que os homens. Em relação às condições de saúde, a ocorrência de doenças entre as mulheres mostrou mais interferência negativa para a satisfação sexual do que entre os homens. Entre os casados verificou-se maior relação entre a atividade sexual e a satisfação sexual. Como conclusão observou-se que, com o avanço da idade, a satisfação sexual está menos associada à realização de atividade sexual, independente do gênero, porém, isso se verifica mais entre as mulheres, o que não justifica dizer que a pessoas idosas são assexuadas.^ipt
CY  - São Paulo
KW  - Aged
Population Dynamics
Health of the Elderly
Health Status
Longevity
Quality of Life
Sexual Behavior
Sexuality
Cohort Studies
Cross-Sectional Studies
Epidemiology, Descriptive
Sampling Studies
Male
Female
PB  - s.n
PY  - 2013
T2  - Sexualidade e envelhecimento: uma análise da relação atividade e satisfação sexual
ID  - 1682
ER  - 


TY  - THES
AB  - A dor neuropática é uma síndrome dolorosa crônica, que ocorre muito frequentemente em pacientes com hanseníase, de difícil tratamento. Objetivou-se avaliar o efeito terapêutico da S(+)-cetamina na dor neuropática e qualidade de vida em portadores de hanseníase atendidos em ambulatórios em São Luís - MA. Estudo experimental tipo ensaio clínico, prospectivo, aleatório, duplamente cego, controlado por placebo, com 34 pacientes distribuídos aleatoriamente em um dois grupos, cetamina e placebo por três meses e randomizados por numeração sequenciada. A dor foi avaliada por meio de escala analógica visual (EAV) nas seis visitas quinzenais (1, 2, 3, 4, 5 e 6), e pelo inventário DN4, na visita 1 e 6, com distribuição da S(+)-cetamina e o analgésico de resgate e avaliado os efeitos adversos em cada visita. Realizou-se a coleta de 15mL de sangue para exames de segurança na visita 1 e 6 e para quantificação de citocinas plasmáticas IL-1, IL-6 e TNF&#945;, nas visitas 1, 2, 4 e 6. Foi também, avaliada a qualidade de vida por meio do questionário WHOQOL-Bref nas visitas 1 e 6. Os resultados demostraram predominância do sexo feminino, idade de 18 a 29 anos, pardos, solteiros, renda de 2 a 4 salários mínimos; e média de 7,78±2,21 anos de estudo. Na avaliação da dor pela EAV os dois grupos apresentaram uma redução dos escores médios de dor ao longo do tempo, e mostrou significância estatística p < 0,05. Entretanto não foi observada diferença estatística para os escores de dor entre os grupos e também, em relação ao uso do medicamento analgésico (codeína) de resgate. Houve redução significante nos escore de DN4 no grupo placebo em relação às avaliações iniciais e finais comparadas à cetamina, ainda os escores iniciais do DN4 foram significativamente menores no grupo placebo, nas avaliações de antes e depois do uso da S(+)-cetamina. Na avaliação da qualidade de vida nos domínios físico, psicológico, relações sociais e meio ambiente, não se observou diferença estatisticamente ...^ipt
Neuropathic pain is a chronic pain syndrome of difficult treatment, occurring frequently in patients with leprosy. The objective of this study was to evaluate the therapeutic effect of S(+)-ketamine on neuropathic pain and quality of life in patients with leprosy seen at an outpatient clinic in São Luís - Ma. Experimental study clinical trial, prospective, randomized, double-blind, placebo-controlled trial with 34 patients in a randomized two groups, ketamine and placebo for three months and randomized by sequential numbering. Pain was evaluated using a visual analogue scale (VAS) on six bimonthly visits (1, 2, 3, 4, 5 and 6), and using the DN4 questionnaire on visits 1 and 6, with distribution of S (+)-ketamine and rescue analgesic and adverse effects assessed at each visit. Blood (15ml) was drawn from patients for safety tests on visits 1 and 6, and on visits 1, 2, 4 and 6, to cytokines IL-1, IL-6 and TNF&#945;. Quality of life was also evaluated using WHOQOL-Bref on visits 1 and 6. Results showed most subjects female, age 18 and 29 years of age, pardo ethnicity, single, income between 2 and 4 minimum salaries, and a mean 7.78±2.21 years of education. In the assessment of pain by VAS both groups showed a reduction in mean pain scores over time, and showed statistical significance p <0.05. However there was no statistical difference in pain scores between groups and also in relation to the use of analgesic medication (codeine). There was significant reduction in DN4 score in the placebo group compared to the initial and final evaluations compared to ketamine, although the initial DN4 scores were significantly lower in the placebo group, the assessments before and after the use of S (+)-ketamine. In evaluating the quality of life in the physical, psychological, social relationships and environment, there was no statistically significant difference between groups. The amounts of IL-1, IL-6 and TNF-&#945; in serum of four collections of ketamine and placebo ...^ien
CY  - Rio de Janeiro
KW  - Chronic Pain/diagnosis
Chronic Pain/drug therapy
Leprosy/therapy
Ketamine/administration & dosage
Ketamine/pharmacology
Administration, Oral
Double-Blind Method
Ketamine/therapeutic use
Pain Measurement/methods
Neuralgia/drug therapy
Placebos/administration & dosage
Quality of Life
Humans
Male
Female
PB  - s.n
PY  - 2013
T2  - Avaliação da S(+)-cetamina no tratamento da dor neuropática e qualidade de vida em portadores de hanseníase
UR  - pt
ID  - 1684
ER  - 


TY  - THES
AB  - Esta pesquisa objetivou avaliar as alterações bucais, como cárie dentária, doença periodontal, desgaste dentário e fluxo salivar em pacientes bariátricos. A amostra foi constituída por 21 pacientes obesos submetidos à cirurgia bariátrica e acompanhados após 3 (3M), 6 (6M) e 12 (12M) meses, e por 16 pacientes não obesos submetidos à colecistectomia (GC). As condições bucais avaliadas foram: cárie (CPOD e ICDAS II), doença periodontal (IPC), desgaste dentário (IDD) e o fluxo salivar. Os questionários BAROS e OIDP foram utilizados para verificar a qualidade de vida e o impacto da saúde bucal. Os testes de Mann-Whitney, Friedman, Wilcoxon e Coeficiente de Correlação de Spearman foram aplicados (p<0,05). O CPOD médio foi de 18,0±3,4; 18,7±3,4; 18,9±4,6; 19,0±4,5 e 14,8±7,2 para PRÉ, 3M, 6M, 12M e GC, respectivamente (p>0,05). Após a cirurgia bariátrica os pacientes apresentaram aumento significativo na incidência de lesões cariosas iniciais (PRÉ= 28,6%; 3M= 4,8%; 6M=42,8%; 12M= 71,4%; e GC=75,0%). A condição periodontal não se alterou após a cirurgia bariátrica (bolsa periodontal- PRÉ= 57,1%, 3M= 52,4%; 6M= 38,1%; 12M= 76,2%; GC= 31,2%) (p>0,05). Todos os pacientes apresentaram algum grau de desgaste dentário, sendo que os valores IDD foram PRÉ=1,3±0,2; 3M=1,3±0,3; 6M=1,4±0,3; 12M=1,4±0,3 e GC=1,5±0,3. Incidência e severidade de desgaste dentário aumentaram após a cirurgia bariátrica (p= 0,000). A média do fluxo salivar não sofreu alteração após a cirurgia bariátrica e foi maior quando comparada ao GC (p>0,05). Houve correlação apenas entre redução do fluxo salivar e desgaste dentário no 12M (r= -0,458; p<0,05). De acordo com o protocolo BAROS, os pacientes submetidos à cirurgia bariátrica relataram que sua qualidade de vida melhorou após procedimento cirúrgico, verificou diferença significativa apenas entre os períodos 3M e 12M (p=0,003). Verificou-se que impacto da saúde bucal na qualidade de vida dos pacientes após a cirurgia bariátrica é menor...^ipt
The aim of this study was to evaluate oral health changes such as dental caries, periodontal disease, dental wear and salivary flow in bariatric patients. The sample consisted on 21 obese patients who had been submitted to bariatric surgery and followed up for 3 (3M), 6 (6M) and 12 (12M) months and also on 16 patients not obese submitted to cholecystectomy (CG). Oral conditions evaluated: dental caries (DMFT and ICDAS II), periodontal disease (CPI), dental wear (DWI) and salivary flow. Such BAROS as OIDP surveys were utilized to verify quality of life and oral health impact. Mann-Whitney, Friedman, Wilcoxon and Spearman`s Correlation Coefficient tests were applied (p<0.05). The mean of DMFT was 18.0±3.4; 18.7±3.4; 18.9±4.6; 19.0±4.5; and 14.8±7.2 to PRE, 3M, 6M, 12M and GC respectively (p>0.05). After bariatric surgery, patients presented significant increase in the incidence of initial carious lesions (PRE= 28.6%; 3M= 4.8%; 6M=42.8%; 12M= 71.4%; and GC=75.0%). Periodontal condition did not change after bariatric surgery (periodontal pocket PRE= 57.1%, 3M= 52.4%; 6M= 38.1%; 12M= 76.2%; GC= 31.2%) (p>0.05). All patients presented certain degree of dental wear, considering that the DWI values were PRE=1.3±0.2; 3M=1.3±0.3; 6M=1.4±0.3; 12M=1.4±0.3 and GC=1.5±0.3. Incidence and severity of dental wear have increased after bariatric surgery (p= 0.000). The mean of salivary flow did not change after bariatric surgery and was the same when compared to GC (p>0.05). There was correlation only between salivary flow and dental wear in 12M (r= -0.458; p<0.05). According to BAROS protocol, patients submitted to bariatric surgery reported that quality of life has improved after surgical procedure and significant difference was verified only among 3M and 12M periods (p=0.003). It was verified that oral health impact on patients quality of life after bariatric surgery is minor (PRE= 19.4±31.4; 3M= 5.6±9.1; 6M= 5.4±11.3; 12M= 11.8±23.2) (p>0.05)...^ien
CY  - Bauru
KW  - Bariatric Surgery
Oral Health
Obesity, Morbid/complications
Dental Caries/physiopathology
Tooth Wear/physiopathology
Periodontal Diseases/physiopathology
Quality of Life
Salivation
Statistics, Nonparametric
Time Factors
Humans
Male
Female
Adult
Middle Aged
PB  - s.n
PY  - 2013
T2  - Estudo longitudinal prospectivo sobre problemas bucais em pacientes bariátricos
UR  - pt
ID  - 1691
ER  - 


TY  - THES
AB  - A presente pesquisa teve por objetivo avaliar a relação entre as condições de saúde bucal, a dor, o medo e a ansiedade odontológica, com o acesso aos serviços de saúde bucal e com a qualidade de vida de adolescentes. Para a realização deste estudo transversal de investigação observacional a amostra foi composta por 256 adolescentes entre 15 e 19 anos de idade matriculados em escolas públicas do município de Agudos, SP. Para avaliar as condições de saúde bucal foram utilizados os Índices CPOD para cárie dentária, Índice de Dean para fluorose, Índice Periodontal Comunitário para condição periodontal e Índice de Estética Dental para má oclusão, utilizando-se os códigos e critérios recomendados pela Organização Mundial da Saúde (OMS). Além disso, foi utilizado o Modified Dental Anxiety Scale para avaliar a ansiedade odontológica, o Dental Fear Survey para avaliar o medo odontológico, o questionário de Goes para avaliar a dor de dente, questionário de acesso aos serviços de saúde bucal e o OHIP 14 para avaliar a influência de saúde bucal na qualidade de vida. O teste Mann Whitney foi utilizado para avaliar a diferença entre os grupos sexo e etnia e o teste Kruskall Wallis foi utilizado para avaliar a diferença entre as idades, quanto às condições de saúde bucal, ansiedade e medo. O teste qui quadrado foi utilizado para avaliar a associação entre os grupos na dor e acesso aos serviços de saúde bucal. Para avaliar a relação entre a ansiedade, o medo e a dor de dente, as condições de saúde bucal com a qualidade de vida e com o acesso aos serviços de saúde bucal foi utilizado o teste de correlação de Spearman (p<0,05). Foi encontrado um CPOD médio de 3,09 com maior expressividade do componente restaurado (2,45); foi observado um percentual de 3,91% de adolescentes com fluorose muito leve. A condição periodontal mais prevalente foi o cálculo dentário com 32,03%. Em relação à má oclusão, 27,73% dos adolescentes apresentaram-se com má oclusão...^ipt
This study aimed to assess the relationship between oral health status, pain, fear and dental anxiety, with access to oral health services and quality of life of adolescents. To carry out this observational cross-sectional study the sample consisted of 256 adolescents between 15 and 19 years old enrolled in public schools in the municipality of Agudos, SP. To assess the oral health conditions were used DMFT index for dental caries, Dean index for dental fluorosis, Community Periodontal Index for periodontal status and the Dental Aesthetic Index for malocclusion, using codes and criteria recommended by the World Health Organization (WHO). In addition, it was used the Modified Dental Anxiety Scale to assess anxiety dentistry, the Dental Fear Survey to assess the dental fear, the Goes questionnaire to evaluate the toothache, the access to oral health services questionnaire and OHIP 14 to assess the impact of oral health on quality of life. The Mann Whitney test was used to evaluate the difference between sex and ethnic groups and Kruskal-Wallis test was used to assess the difference between the ages, regarding oral health conditions, anxiety and fear. The chi square test was used to assess association between the groups in pain and access to oral health services. To evaluate the relationship between anxiety, fear, toothache and the oral health status with quality of life and with access to oral health services was used Spearman correlation test (p <0.05). It was found an DMFT average of 3.09 with greater expressiveness of the filled component (2.45). There was a percentage of 3.91% of adolescents with very mild fluorosis. The most prevalent periodontal status was dental calculus with 32.03%. In relation to malocclusion, 27.73% of the adolescents presented with defined malocclusion requiring elective treatment. It was found 76.56% of the adolescents with low anxiety and 83.98% with low dental fear; tooth pain in the last 6 months was observed in 32.42% of the...^ien
CY  - Bauru
KW  - Health Services Accessibility/statistics & numerical data
Dental Anxiety/epidemiology
Dental Health Surveys
Oral Health
Toothache/epidemiology
Age Distribution
Brazil/epidemiology
Dental Caries/epidemiology
Epidemiologic Methods
Sex Distribution
Dental Health Services/statistics & numerical data
Humans
Male
Female
Adolescent
PB  - s.n
PY  - 2013
T2  - Relação do medo, dor, ansiedade e condições de saúde bucal com o acesso aos serviços de saúde bucal e qualidade de vida de adolescentes
UR  - pt
ID  - 1692
ER  - 


TY  - THES
AB  - É crescente o número de pessoas acometidas por doenças crônicas, dentre elas, as doenças hepáticas, que são consideradas um problema de saúde pública mundial. A hepatite C é uma das principais causas de doenças hepáticas crônicas (DHC), acarretando impacto negativo sobre a qualidade de vida (QV). Por essas razões, o objetivo deste estudo foi realizar uma revisão bibliográfica dos principais aspectos relacionados com o vírus da hepatite C (VHC), e avaliar a qualidade de vida dos indivíduos portadores de DHC. A revisão de literatura foi realizada nas seguintes bases de dados: Medline, ISI - Web of Science, Lilacs, Pubmed e Scielo, sem restrições de data de publicação ou idioma. Para avaliar a qualidade de vida foi realizado um estudo transversal, com 133 pacientes com diagnóstico de DHC, de ambos os sexos, com idade superior a 18 anos. Após a obtenção do termo de consentimento livre e esclarecido foram aplicados três instrumentos de pesquisa. O primeiro referiu-se ao questionário através do qual os participantes foram entrevistados sobre as características sociodemográficas. O segundo instrumento utilizado foi o Chronic Liver Disease Questionnaire (CLDQ), instrumento recentemente traduzido e validado para a população brasileira o qual possui a finalidade de mensurar a qualidade de vida dos pacientes portadores de hepatopatias. O CLDQ é constituído por 29 questões distribuídas em 6 domínios que referem-se aos seguintes sintomas da doença: Sintomas Abdominais (SA); Fadiga (FA), Sintomas Sistêmicos (SS), Atividade (AT), Emoção (EM) e Preocupação (PR). A gravidade da doença hepática foi avaliada de acordo com o terceiro instrumento, o escore validado MELD (Model End-Stage Liver Disease). As variáveis categóricas foram apresentadas por frequências e porcentagens, já as contínuas através de média e desvio padrão. Para avaliar a diferença das médias da pontuação do CLDQ entre os gêneros foi utilizado o Teste t de Student, enquanto a análise de variância (ANOVA) foi...^ipt
Is increasing the number of people affected by chronic diseases, among them, liver diseases, that are considered as public health problem round the world. Hepatitis C is one of the most principal reasons for chronic liver diseases (CLD), causing negative impact on quality of life (QOL). Thus, the aim of this study was realize a review of the main aspects related to hepatitis C virus (HCV), and to evaluate the quality of life of individuals with CLD. The review was performed on the data bases: Medline, ISI – Web of Science, Lilacs, Pubmed and Scielo, without restrictions about data or idiom. To evaluate the quality of life it was realized a cross-sectional study with 133 patients with CLD, both genders, older than 18 years old. After have had the Free and Clear Consent Term assigned, it was applied three instruments. The first referred to social and demographic features. The second was the Chronic Liver Disease Questionnaire (CLDQ) that was recently translated and validated for the Brazilians, and its aim is to measure the quality of life of patients with liver diseases. The CLDQ contain 29 questions distributed in 6 domains about the follow diseases: Abdominal Symptoms (AS); Fatigue (FA), Systemic Symptoms (SY), Activity (AC), Emotion (EM) and Worry (WO). The severity of liver disease was evaluated according to the third instrument, the score validated MELD (Model End-Stage Liver Disease). The categorical variables were shown by frequency and percentages, and the continuous, average and standard deviation. To evaluate the difference between the score average of CLDQ between genders it was used Student Test, while the variance analysis (ANOVA) was applied to compare the difference between the score average of CLDQ among the follow categories: schooling level, job, income, (p<0.05 was considered as significant). In relation to social and demographic profile of studied population, the age average was 50.5 (±13.4) years, 66.2% were male, 70.7% white, 55% said to…^ien
CY  - Araçatuba
KW  - Dentists
Health Education
Hepacivirus
Hepatitis C
Oral Health
Quality of Life
Dentistry
Hepatitis
Liver Cirrhosis
Humans
PB  - s.n
PY  - 2013
T2  - Avaliação da qualidade de vida de pacientes portadores de hepatopatias
ID  - 1698
ER  - 


TY  - THES
AB  - Tradicionalmente a odontologia utiliza recursos clínicos para diagnosticar as condições de saúde bucal, sendo estes limitados por não informarem o impacto que a condição bucal gera na qualidade de vida dos trabalhadores. A Odontologia do Trabalho, especialidade que tem como objetivo a busca permanente da compatibilidade laboral e a preservação da saúde bucal do trabalhador; entende que aquele que trabalha com satisfação, produz com maior desempenho e qualidade suas tarefas. Dessa forma, o objetivo do estudo foi analisar o impacto das condições bucais autopercebidas na qualidade de vida dos servidores da região metropolitana do TRT de Pernambuco. Trata-se de um Estudo quantitativo de corte transversal, utilizando uma amostra estratificada de 360 indivíduos. Dados foram coletados por meio de questionários autopreenchidos contendo os seguintes domínios: Questionário sobre o perfil sócio-demográfico e funcional da amostra, Códigos e critérios para a necessidade autoreferida de tratamento odontológico para cárie, prótese e doença periodontal e Oral Health Impact Profile (OHIP-14). Na análise dos dados foram utilizados testes estatísticos de Mann-Whitney e Kruskal-Wallis com nível de significância de 5 por cento. Os resultados mostraram média de idade de 43,9 anos, predominância do sexo feminino (57,5 por cento), nível superior (88,9 por cento), lotação na Área Judiciária (43,9 por cento), tendo a maioria (67,2 por cento) jornada maior ou igual a 40 horas semanais. Precisam de tratamento estético para algum dente (60,8 por cento). Diferença significativa na avaliação para necessidade ou não de tratamento nas gengivas, mau hálito ou mobilidade dentária no OHIP-14 estando a Limitação funcional e o Desconforto psicológico presentes. A prevenção de doenças e a promoção de saúde bucal no ambiente de trabalho interferem no cotidiano dos servidores com reflexos sobre sua qualidade de vida^ipt
CY  - Recife
KW  - Occupational Dentistry
Quality of Life
Working Environment
Dental Caries
Dental Prosthesis
Health Knowledge, Attitudes, Practice
Health Status
Oral Health
Periodontal Diseases
Socioeconomic Factors
PB  - s.n
PY  - 2013
T2  - Análise do impacto das condições bucais autopercebidas na qualidade de vida dos servidores da região metropolitana do Tribunal Regional do Trabalho de Pernambuco
UR  - pt
ID  - 1701
ER  - 


TY  - THES
AB  - O objetivo do estudo foi avaliar o impacto dos traumatismos dentários na qualidade de vida relacionada à saúde bucal (QVRSB) de adolescentes brasileiros e suas famílias. Foi realizado um estudo de base populacional com adolescentes de 11-14 anos de idade e suas famílias, no município de belo Horizonte, Brasil. Este estudo será apresentado em formato de dois artigos científicos. O primeiro artigo descreve um estudo caso-controle, aninhado a um estudo transversal, com uma amostra de 1.215 adolescentes. A QVRSB foi mesurada por meio da versão brasileira do Child perceptions Questionnaire (CPQ 11-14) - Impact Short Form (ISF:16), autoaplicada aos adolescentes. Foi conduzida a análise Two Step Clustre para definir os casos e controles baseado nos escores...^ipt
CY  - Belo Horizonte
KW  - Dental Health Surveys
Tooth Injuries/epidemiology
Tooth Injuries/etiology
Quality of Life/psychology
Humans
Male
Female
Adolescent
PB  - s.n
PY  - 2013
T2  - Traumatismo dentário e impacto na qualidade de vida de adolescentes brasileiros e suas famílias
ID  - 1711
ER  - 


TY  - THES
AB  - Objetivos: analisar o impacto da reabilitação com próteses totais removíveis (PTR) bimaxilares ofertadas pelo serviço de Atenção Primária em Saúde (APS) na qualidade de vida de usuários do SUS na cidade de Belo Horizonte - Brasil, bem como avaliar a qualidade destas próteses. Metodologia: a amostra deste estudo envolveu 231 usuários de PTR bimaxilares ofertadas há pelo menos um ano...^ipt
CY  - Belo Horizonte
KW  - Primary Health Care/statistics & numerical data
Denture, Complete/psychology
Unified Health System/statistics & numerical data
Quality of Life
Humans
Male
Female
PB  - s.n
PY  - 2013
T2  - Impacto da reabilitação com prótese dentária total removível na qualidade de vida de usuários do SUS em Belo Horizonte - MG
ID  - 1712
ER  - 


TY  - THES
AB  - O objetivo deste estudo foi verificar a associação entre satisfação de vida, bullying e bruxismo noturno e aspectos sóciodemográficos em adolescentes. Foi realizado um estudo transversal com 366 adolescentes com idade entre 13 e 15 anos, matriculados em cinco escolas da cidade de Itabira, Minas Gerais, Brasil. Os adolescentes responderam a questionários de auto-retrato sobre a satisfasção de vida através da escala Multidimensional de Satisfação de Vida para Adolescentes (EMSVA) e sobre a ocorrência de bullying na escola, elaborado a partir de perguntas extraídas do instrumento utilizado na Pesquisa Nacional de Saúde Escolar (PeNSE)...^ipt
CY  - Belo Horizonte
KW  - Sleep Bruxism/psychology
Bullying/psychology
Association
Personal Satisfaction
Quality of Life/psychology
Humans
Male
Female
Adolescent
PB  - s.n
PY  - 2013
T2  - Associação entre bullying, bruxismo noturno e satisfação de vida em adolescentes
UR  - pt
ID  - 1713
ER  - 


TY  - THES
AB  - A aparência estética desempenha um papel importante nas interações sociais e bem-estar psicológico. Desta forma, a maloclusão pode afetar negativamente a qualidade de vida de indivíduos acometidos. O objetivo deste estudo foi avaliar os fatores associados à maloclusão e seu impacto sobre a Oral Health-Related Quality of Life (OHRQoL) de escolares brasileiros. Foi realizado um estudo caso-controle com 510 crianças (sendo 102 casos e 408 controles selecionados aleatoriamente), aninhado a um estudo transversal de base populacional com 1204 crianças de 8 a 10 anos de idade, de escolas de ensino fundamental em Belo Horizonte, Brasil. O instrumento utilizado para medir a OHRQoL foi a versão brasileira do Child Perceptions Questionnaire (CPQ8-10)...^ipt
CY  - Belo Horizonte
KW  - Dentition, Mixed
Esthetics, Dental/psychology
Malocclusion/psychology
Case-Control Studies
Quality of Life
Child
PB  - s.n
PY  - 2013
T2  - Impacto da maloclusão na qualidade de vida de escolares brasileiros: estudo de base populacional
ID  - 1714
ER  - 


TY  - THES
AB  - O objetivo do presente estudo foi avaliar a prevalência e o impacto da dor de dente e seus fatores determinantes, em adultos de 35 a 44 anos de idade residentes no sudeste do Brasil, município de Betim-MG. O primeiro e o segundo estudo consistiram em estudos transversais com objetivo de investigar a dor de dente e seu impacto na vida diária e na qualidade de vida. Um questionário foi aplicado em uma amostra de 744 indivíduos a avaliação da cárie dentária realizada através do índice CPO-d. A dor de dente relatada nos últimos 6 meses foi o desfecho estudado. No primeiro estudo as variáveis referentes à dor de dente foram agrupadas em três dimensões: acesso aos serviços de saúde bucal, gravidade da dor de dente e limitação social/funcional. Observou-se que 68% apresentaram baixo acesso, 39,7% alta gravidade e 47,3% alto impacto da dor de dente na vida diária. Dos impactos investigados o nervosismo (87,2%) e a dificuldade para mastigar (72,6%) foram os mais freqüentes. Através da análise por correspondência foram identificados quatro grupos com perfis distintos para dor de dente e seus fatores associados. Dois grupos apresentaram maiores efeitos da dor de dente na vida diária. Um composto por indivíduos que tiveram um menor acesso aos serviços de saúde bucal (mulheres, pardas, casadas, 1º grau, baixa renda familiar)...^ipt
CY  - Belo Horizonte
KW  - Dental Caries/epidemiology
DMF Index
Diagnosis, Oral/trends
Toothache/diagnosis
Toothache/epidemiology
Epidemiologic Factors
Cross-Sectional Studies
Oral Health
Quality of Life
Humans
Male
Female
Adult
PB  - s.n
PY  - 2013
T2  - Fatores determinantes da dor de dente e o impacto na vida diária de indivíduos residentes em Betim-MG/2013
UR  - pt
ID  - 1739
ER  - 


TY  - THES
AB  - Estudio Cuantitativo, descriptivo de corte transversal. Se encontró que los Procesos Destructivos NO Cariosos, tales como la Atrición, la Abrasión y la Abfracción están representando un verdadero problema, al igual la Migración Dental. No hay mucho porcentaje de alteración en las papilas gustativas y la mayoría no presentan xerostomía. La mayoría de esta población nunca practicó hábitos de comportamiento nocivo o sea que nunca tuvieron contacto con sustancias como el tabaco y el alcohol. La higiene bucal de los adultos mayores es deficiente, denotándose esto en los altos porcentajes de no tener buenas prácticas, las mejores oportunidades ni el mejor acceso a la atención odontológica, convirtiéndose esto en un problema por el orden económico. Los adultos mayores ingresados en este hogar de ancianos en estos momentos están padeciendo más de IRAS tal vez por la estacional de la época, al parecer las demás enfermedades se presentan porcentualmente más estables en su comportamiento. El Índice CPO-D en esta población de adultos mayores es de 26 (CPO – D=26), siendo el componente “Perdido” el que más aporta al índice (17.4 o 66.9%); señalando que el componente “obturado” es de 0.3, o sea que esta población no ha sido favorecida con ninguna intervención odontológica,Estos adultos mayores se encuentran en una Escala de Severidad del CPO-D de “Grave” (CPO-D=26). La Calidad de Vida Oral percibida y obtenida mediante el índice GOHAI, indica un nivel de calidad de vida oral “Bajo” (GOHAI=36)^ies
CY  - Managua
KW  - Aged
Oral Health
Oral Hygiene
Academic Dissertations as Topic
Electronic Thesis
PB  - s.n
PY  - 2013
T2  - Salud bucal y calidad de vida oral del adulto mayor, Hogar de Ancianos “Salvador Aguirre” Tegucigalpa M.D.C, Honduras. II Semestre 2012
ID  - 1747
ER  - 


TY  - CHAP
AB  - Obstructive sleep apnea (OSA) is a common disorder characterized by recurrent episodes of partial (hypopnea) or complete (apnea) upper airway obstruction during sleep despite ongoing respiratory efforts, resulting in disruption of sleep (arousal). OSA affects 9% of middle-aged men and 3% of women in North America. If left untreated, OSA can lead to fatigue, somnolence, headaches, cardiovascular disease, decreased quality of life, and increased risk of motor vehicle accidents. The gold standard assessment for OSA is polysomnography, a test that measures neurologic and cardio-respiratory parameters during sleep. The frequency of obstructive events measured during polysomnography is reported as the apnea-hypopnea index (AHI). According to the American Academy of Sleep Medicine, the severity of OSA is defined by the following AHI cut-offs: mild, ≥ 5 and < 15 events/hour; moderate, ≥ 15 and < 30 events/hour; severe, ≥ 30 events/hour. OSA is often accompanied by clinical symptoms such as excessive daytime sleepiness, which is most frequently assessed using the Epworth Sleepiness Scale (ESS). The ESS is a questionnaire that has participants rate his or her likelihood of falling asleep in eight different daily situations on a scale of 0 to 24, with higher scores indicating greater sleepiness (ESS ≤ 7, normal sleepiness). The most commonly used objective measures of daytime sleepiness are the Maintenance of Wakefulness Test (MWT), which measures the capacity to stay awake in conditions ideal for falling asleep, and the Multiple Sleep Latency Test (MSLT), which measures the tendency to fall asleep in favourable conditions. Treatment options for OSA include weight loss, dental devices or oral appliance therapy, surgical procedures, and continuous positive airway pressure (CPAP). CPAP is the mainstay of medical treatment for OSA and involves the use of a pump to deliver air into the nose or mouth via a mask during sleep. Positive pressure is generated by the airflow, which opens up the airway and prevents the soft tissue from collapsing. The effectiveness of CPAP is often limited by poor adherence rates, underscoring the importance of identifying barriers to adherence and developing tailored interventions to improve adherence. OSA has a substantial economic impact due to an increased risk of cardiovascular disease, decreased quality of life, increased risk of motor vehicle accidents, and loss in occupational productivity. Studies evaluating the effect of CPAP on medical costs are limited and findings are not consistent. The purpose of this review is to examine the clinical evidence, cost effectiveness and guidelines regarding the use of CPAP treatment for adults with moderate to severe OSA.
AN  - 24741719
CY  - Ottawa (ON)
LA  - eng
N1  - Review
Book
NBK195805 [bookaccession]
PB  - Canadian Agency for Drugs and Technologies in Health
Copyright © 2013 Canadian Agency for Drugs and Technologies in Health.
PY  - 2013
ST  - CADTH Rapid Response Reports
T2  - CPAP Treatment for Adults with Obstructive Sleep Apnea: Review of the Clinical and Cost-Effectiveness and Guidelines
TI  - CADTH Rapid Response Reports
ID  - 3132
ER  - 


TY  - CONF
AB  - The proceedings contain 21 papers. The special focus in this conference is on Risk Prevention and Monitoring, Occupational Health, Air Pollution, Social, Economic and Planning Issues, Food Safety, Environmental Education and Risk Abatement and Waste and Wastewater Issues. The topics include: Analysis of acoustic climate on board public transport; environmental impact caused by fungal and particle contamination of Portuguese swine; the licensing of a laboratory for manipulating radionuclides in Brazil; a walloon spatial simulation model of risks in environment and health; vibration assessing model; musculoskeletal disorders caused by physical overload; micronucleus frequencies in lymphocytes and buccal cells in formaldehyde exposed workers; development of radiation monitoring services for radiation workers in Saudi Arabia; a dynamic lighting system for workplaces deficient of daylight; purification capability of broccoli to gaseous ethyl alcohol using an LED lighting system; characteristics of the particulate matter in Riyadh city, Saudi Arabia; urban concept of a healthy city; potential poultry and meat products contamination by aflatoxin B1 due to fungal presence in Portuguese poultry units; place based education in the context of waste-related implications on health and welfare among Bedouin Arab communities in the Israeli Negev; intergenerational learning as a health asset; a methodology for forecasting hazardous waste flows; medical waste management in a dental clinic and Cyperus longus L. as a biological purifier of wastewater for irrigation purposes.
C3  - WIT Transactions on Biomedicine and Health
DB  - Scopus
N1  - Export Date: 15 July 2020
PY  - 2013
ST  - 7th International Conference on the Impact of Environmental Factors on Health, EHR 2013
TI  - 7th International Conference on the Impact of Environmental Factors on Health, EHR 2013
UR  - https://www.scopus.com/inward/record.uri?eid=2-s2.0-84878043154&partnerID=40&md5=413cb739ff3953c2f94a42e2b9784bb6
VL  - 16
ID  - 4456
ER  - 


TY  - JOUR
AB  - The proceedings contain 269 papers. The topics discussed include: breastfeeding children with cleft lip and/or palate; lifestyles: propellants factors of obesity in adolescents; project healthy eating in the schools of Portalegre country; behavioral interventions for prevention of sexually transmitted infections in university students over 36 months; where teenagers make love? the opinion of Portuguese nurses in primary health care; sanitary surveillance of male condoms natural latex sold in the city of rio de janeiro, brazil; study of factors determining condom used in college students; validation of the Portuguese version of maternal postpartum quality of life questionnaire - MAPP-QOL; vulnerability to sexually transmitted infections among the Amazon women quilombolas paraense; adoptive parents parental concerns; positive aspects of caring and social support in informal caregivers of persons with dementia; informal caregivers of dependent old people: difficulties and self-efficacy; the process of decision-making in families with familial amyloid polyneuropathy (FAP); evaluation of acceptance of chronic disease: a need of health professionals; the person on chronic haemodialysis treatment: influence of 'self-actualization' in accepting disease; the influence of education in the quality of life of patients with schizophrenia; quality of life of informal caregivers of the mentally; sleep disorders in shift workers. systematic literature review; and memories of father and mother acceptance and rejection attitudes and depressive symptoms in adulthood.
DB  - Embase
KW  - latex
adolescent obesity
adoptive parent
adult
adulthood
aged
Brazil
breast feeding
caregiver
child
chronic disease
cleft lip palate
college student
condom
conference review
decision making
depression
eating
education
familial amyloid polyneuropathy
father
female
hemodialysis
human
lifestyle
male
medical research
memory
nurse
prevention
primary health care
quality of life
questionnaire
schizophrenia
self actualization
sexually transmitted disease
shift worker
sleep disorder
social support
systematic review
university student
validation process
LA  - English
M3  - Conference Review
N1  - L621221217
2018-03-19
PY  - 2014
SN  - 1578-1275
ST  - 2nd World Congress of Health Research
T2  - Atencion Primaria
TI  - 2nd World Congress of Health Research
UR  - http://www.embase.com/search/results?subaction=viewrecord&from=export&id=L621221217
VL  - 46
ID  - 797
ER  - 


TY  - THES
AB  - O objetivo do presente ensaio clínico controlado randomizado cego foi avaliar e comparar o efeito de duas modalidades de terapia periodontal inicial, raspagem e alisamento radicular por quadrante (RAR-Q) e one-stage full-mouth disinfection (FMD), nos parâmetros clínicos periodontais, qualidade de vida, medo, ansiedade e experiência de dor, em indivíduos com periodontite crônica. Foram aplicados os instrumentos Oral Impacts on Daily Performances (OIDP), Oral Health and Quality of Life (OHQoL) Dental Fear Survey (DFS), Dental Anxiety Scale (DAS) e Escala Visual Analógica (EVA), em 78 indivíduos divididos em 2 grupos de tratamento: RAR-Q (n=37) e FMD (n=41). Os parâmetros clínicos periodontais: profundidade de sondagem (PS), nível de inserção clínica (NIC), índice de placa (IPL), índice gengival (IG) e % sítios doentes (PS¿4mm e NIC¿3mm), foram coletados. As avaliações foram realizadas no exame inicial ou T0 (parâmetros clínicos periodontais, DAS e DFS), 30 dias após término do tratamento ou T1 (OIDP e OHQoL) e 180 dias após o tratamento ou T2 (parâmetros clínicos periodontais, OHQoL, OIDP, DAS e DFS). A aplicação da EVA foi realizada imediatamente após a finalização da terapia. Para a análise estatística foram utilizados o teste de Kruskal-Wallis, correlação de Pearson, teste de Wilcoxon e Análise de Conglomerados, com o objetivo de determinar perfis diferenciados dos indivíduos, baseado nos questionários OHQoL, OIDP, DAS e DFS. As análises foram realizadas através do software SPSS 17.0 e os resultados foram considerados significativos para p¿0,005. Observou uma correlação negativa significativa dos resultados do OHQOL com os parâmetros NIC (-0,35), IPL (-0,23) e IG (-0,27) e uma correlação positiva significativa do OIDP com os parâmetros NIC (0,41) e % de sítios doentes (0,23), no T0/T1. A mesma correlação significativa se manteve em T2, com exceção do parâmentro IPL. A análise de conglomerados identificou dois clusters: A (n=33) maior impacto/pior qualidade de vida, maior medo e ansiedade e, B (n=42) menor impacto/melhor qualidade de vida, com menor medo e ansiedade. Houve uma redução significativa em todos os parâmetros clínicos periodontais quando comparadas as avaliações antes e após o tratamento e uma associação negativa entre medo e ansiedade com os parâmetros NIC, IPL e IG. Ambos os grupos apresentaram queda no medo e ansiedade após o tratamento: FMD (p=0,019) e RAR-Q (p=0,043). Os grupos apresentaram média semelhante para a escala de dor: FMD (2,6 ±1,9) e RAR-Q (2,7 ±2,0) (p=0,930). Concluímos que os indivíduos tratados pela RAR-Q e pelo FMD apresentaram melhora nos parâmetros clínicos periodontais e qualidade de vida, sem diferenças significativas entre os grupos. Não houve diferenças significativas entre o tratamento pela RAR-Q e FMD nos níveis de dor, o mesmo ocorreu para ansiedade e medo, em T0/T1 e T2^ipt
The aim of this blinded randomized controlled clinical trial was to evaluate and compare the effect of two types of non-surgical periodontal therapy, scaling and root planing per quadrant (SRP) and one-stage full-mouth disinfection (FMD) in periodontal clinical parameters, quality of life, fear, anxiety and pain experience in patients with chronic periodontitis. The instruments Oral Impacts on Daily Performances (OIDP), Oral Health and Quality of Life (OHQoL) Dental Fear Survey (DFS), Dental Anxiety Scale (DAS) and Visual Analogue Scale (VAS) were applied in 78 subjects divided into 2 treatment groups: SRP (n=37) and FDM (n=41). The periodontal clinical parameters: probing depth (PD), clinical attachment level (CAL), plaque index (PI), gingival index (GI) and % of diseased sites (PD4mm and CAL3mm), were collected. Assessments were performed at baseline or T0 (periodontal clinical parameters, DAS and DFS), 30 days after periodontal therapy or T1 (OIDP and OHQoL) and 180 days after periodontal therapy or T2 (periodontal clinical parameters, OHQoL, OIDP, DAS and DFS). The application of VAS was performed immediately after completion of therapy. For statistical analysis, the Kruskal-Wallis test, Pearson correlation, Wilcoxon test were performed. Besides a Cluster Analysis were perormed in order to determine distinct profiles of individuals, based on questionnaires OHQoL, OIDP, DAS and DFS. Analyses were performed using SPSS 17.0 software and the results were considered significant for p0,005. It was observed a significant negative correlation between OHQOL scores and CAL (-0.35), PI (-0.23) and GI (-0.27) and a significant positive correlation between OIDP and CAL (0.41) and % of diseased sites (0.23), in T0/T1. The same significant correlation was maintained in T2, except for the periodontal clinical parameter PI. Cluster analysis identified two clusters: A (n = 33) greater impact/worse quality of life, greater fear and anxiety, and B (n = 42) lower impact/better quality of life, less fear and anxiety. There was a significant reduction in all periodontal clinical parameters comparing the results before and after treatment and a negative association between fear and anxiety, and CAL, PI and GI. Both groups showed a decline in fear and anxiety after treatment: FMD (p=0.019) and SRP (p=0.043). Both groups showed similar mean for pain scale: FMD (2.6 ± 1.9) and RAR-Q (2.7 ± 2.0) (p = 0.930). We conclude that individuals treated by SRP and the FMD showed an improvement in all periodontal clinical parameters and quality of life, with no significant differences between them. There were no significant differences between treatment by SRP and FMD in the scores of pain, the same occurred for anxiety and fear in T0/T1 and T2. Key words: periodontal debridment, quality of life, fear, anxiety, pain^ien
CY  - Belo Horizonte
KW  - Chronic Periodontitis/therapy
Dental Anxiety/therapy
Dental Scaling/statistics & numerical data
Periodontal Debridement/trends
Cluster Analysis
Data Interpretation, Statistical
Quality of Life
Randomized Controlled Trial
Humans
Male
Female
PB  - s.n
PY  - 2014
T2  - Avaliação dos parâmetros clínicos periodontais, da qualidade de vida e da experiência de dor, medo e ansiedade em indivíduos submetidos às técnicas de raspagem e alisamento radicular por quadrante e ao protocolo de one-stage full-mouth disinfection no tratamento da periodontite crônica: um ensaio clínico randomizado controlado
UR  - pt
ID  - 1334
ER  - 


TY  - THES
AB  - Objetivos: Avaliar as propriedades psicométricas dos instrumentos Oral Health Impact Profile (OHIP) e sua versão reduzida (OHIP-14), Inventário Multidimensional de Dor (MPI) e Short Form Health Survey (SF-36) quando aplicados a pacientes odontológicos e avaliar a contribuição dos impactos na saúde bucal e de variáveis sociodemográficas e clínicas na qualidade de vida relacionada à saúde. Métodos: Participaram 1.203 pacientes adultos, com média de idade de 43,4 (DP=14,7) anos, sendo 71,7% do gênero feminino, que buscaram atendimento junto às diferentes clínicas da Faculdade de Odontologia de Araraquara/UNESP nos períodos de setembro de 2012 a abril de 2013. As variáveis sociodemográficas e clínicas coletadas foram gênero, idade, nível econômico, presença e local da dor, doença crônica preexistente, condição dentária, uso de prótese dentária e o tipo. A avaliação das propriedades psicométricas dos instrumentos foi realizada por meio de Análise Fatorial Confirmatória (AFC) utilizando-se como índices de qualidade do ajustamento &#61539;2/gl, CFI, TLI, GFI, PGFI e RMSEA. A validade convergente foi estimada a partir do cálculo da Variância Extraída Média (VEM) e da Confiabilidade Composta (CC) e a Consistência interna pelo Coeficiente alfa de Cronbach padronizado (&#61537;). A estabilidade (invariância fatorial) dos modelos foi testada em amostras independentes por meio de análise multigrupos (&#916;&#61539;2). Para a avaliação da contribuição dos impactos na saúde bucal e de variáveis sociodemográficas e clínicas na qualidade de vida relacionada à saúde, os dados foram incluídos em um modelo de equações estruturais, no qual o fator “Saúde” foi considerado como o construto central. O modelo preditivo foi avaliado baseando-se na significância estatística das trajetórias causais (&#61538;), avaliada pelo teste z, considerando-se um nível de significância de 5%. Resultados: Para o OHIP observou-se melhor...^ipt
CY  - Araraquara
KW  - Community Dentistry
Dental Prosthesis
Facial Pain
Oral Health
Quality of Life
PB  - s.n
PY  - 2014
T2  - Contribuição dos impactos na saúde bucal e de variáveis sociodemográficas e clínicas na qualidade de vida relacionada à saúde
UR  - pt
ID  - 1426
ER  - 


TY  - THES
AB  - A cárie e a doença periodontal são doenças crônicas da cavidade oral. A cárie dentária ainda continua sendo o principal problema de saúde bucal dos brasileiros. A maioria dos estudos de levantamento de cáries excluem os terceiros molares. A presença destes dentes pode levar à doença periodontal na região, e muitas vezes, pode levar à injúrias e prejuízo à saúde bucal do indivíduo, tendo um significativo impacto na qualidade de vida. A incidência de cárie e doença periodontal pode variar em função da posição do terceiro molar. Material e método: tratou-se de um estudo clinico, transversal, observacional, onde foram avaliados 116 pacientes que procuraram a triagem do curso de especialização de Cirurgia e Traumatologia Bucomaxilofacial da FUNDECTO-FFO-USP, para avaliação da necessidade de exodontia dos terceiros molares. As variáveis avaliadas foram: cárie, doença periodontal e qualidade de vida. A avaliação da cárie foi feita através de exame clínico com sonda exploradora e espelho clínico; a doença periodontal através de sondas milimetradas em dois pontos, considerando sua presença da doença quando bolsa maior que 4 mm, bem como, a presença radiográfica de ambos. A avaliação da qualidade de vida relacionada à saúde bucal, por meio do questionário Ohip-14, aplicado sobre forma de entrevista.^ipt
A avaliação da posição dos terceiros molares realizou-se por meio da avaliação clínica e de radiografias panorâmicas, segundo a classificação de Pell e Gregory e Winter. O objetivo foi avaliar se a posição do terceiro molar interfere na incidência de cárie e doença periodontal, mensurar a qualidade de vida, e contribuir na tomada de decisão terapêutica de exodontia. Os dados foram analisados no pacote estatístico STATA 13.0, com estatística descritiva e inferencial. O nível de significância utilizada foi de 95%. Resultados: angulação e semierupção aumentam a incidencia de cárie e doença periodontal em terceiros molares. Sintomas e idade são fatores associados a cárie e Dp. Cáries nos superiores alteram domínios 3 e 6 e Dp nos inferiores alteram domínios 3 e 4. Alterações patológicas na região alteram o domínio 7. Conclusão: a posição dos dentes influenciam na incidência de cárie e doença periodontal em terceiros molares. Cárie e doença periodontal tem impacto na qualidade de vida. A Pesquisa teve aprovação do comitê de ética em pesquisa da FOUSP sob numero 280084.^ipt
Caries and periodontal disease are chronic diseases of the oral cavity. Dental caries still remains the main problem of oral health of Brazilians. Most clinical studies of caries do not consider third molar teeth. The presence of these teeth can lead to periodontal disease in the region, and often can lead to injuries and damage to the oral health, having a significant impact on the quality of life. The incidence of caries and periodontal disease can vary depending on the position of the third molar. Methods: We performed a clinical, observational cross-sectional study within 116 patients. That were screened attending to evaluate the need for extraction of third molars at the specialization course of Oral and Maxillofacial Surgery of FUNDECTO-FFO-USP. Caries, periodontal disease and quality of life are the outcomes that were evaluated by the main researcher. Caries lesions were assessed by visual tactile examination and periodontal disease through two probing sites around third molar, considering the presence of periodontal pathology when at least one periodontal probing depth was greater than 4 mm, and both were evaluated by radiograph diagnostic methods. The assessment of oral health related quality of life by Oral Health impact Profile questionary (OHIP-14), applied as an interview.^ien
The evaluation of the position of the third molars was made by clinical and panoramic radiographs according to the classification of Pell and Gregory and Winter. The aim of these study was to evaluate whether third molar position interferes with the incidence of caries and periodontal disease, in addition to measure the quality of life, and contribute in making treatment decisions for extraction. Data was treated and analyzed according to STATA 13.0, software with descriptive and inferential statistics. The level of significance used was 95%. Results: partially erupted and angulation of third molar increase the incidence of caries and periodontal disease in these teeth. Symptoms and age are factors associated with caries and periodontal disease. Patients with caries have higher scores in domains 3 and 6 and those with periodontal disease have higher scores in domains 3 and 4. Pathologies on third molar region had impact on domain 7. Conclusion: tooth position influence on the incidence of caries and periodontal disease in third molars. Caries and periodontal disease have impacts on the quality of life. The study had the approval of ethics committee from University of Sao Paulo Dental School (numero 280084).^ien
CY  - São Paulo
KW  - Dental Caries/diagnosis
Molar, Third/anatomy & histology
Molar, Third/physiology
Periodontal Diseases/complications
Periodontal Diseases/diagnosis
Quality of Life
Oral Health/statistics & numerical data
Humans
Male
Female
PB  - s.n
PY  - 2014
T2  - Terceiros molares: avaliação da presença de cárie, doença periodontal e qualidade de vida, e suas variações conforme posição dental
UR  - pt
ID  - 1431
ER  - 


TY  - THES
AB  - A Organização Mundial de Saúde (OMS) definiu a qualidade de vida como a percepção do indivíduo sobre si, no contexto de valores em que vive e em relação a: metas, expectativas, parâmetros e relações sociais. O objetivo do estudo foi realizar a equivalência dos instrumentos de qualidade de vida (University of Washington - Quality of life (UW-QOL), Brief Core Set Questionnaire - Head and Neck - BCSQ H&N), em pacientes com câncer de boca, diagnosticados na Liga de Neoplasia Bucal (LINB) e o Oral Health Impact Profile (OHIP-14) para pacientes que buscaram por atendimento de urgência, com a Classificação Internacional de Funcionalidade, Incapacidade e Saúde (CIF). Foram entrevistados 50 pacientes atendidos pela Liga de Neoplasias da FOUSP e 100 pacientes do Setor de Urgências da Clínica Odontológica da FOUSP. Os escores de cada instrumento foram pontuados e, em seguida, verificou-se a frequência de ocorrência dos domínios. As categorias mais frequentes nos instrumentos de qualidade de vida UW-QOL, foram: b152 (Ansiedade - Funções Emocionais), b510 (Funções de ingestão - saliva), b250 (Função gustativa). No questionário BCSQ H&N, as categorias mais frequentes foram: b510 (Funções de ingestão), b310 (Funções da voz) e b152 (Funções emocionais). No questionário OHIP-14, as categorias mais pontuadas foram: b280 (Sensação de dor), b152 (Funções emocionais) e b130 (Funções da energia e dos impulsos - Atividade). Foi observada equivalência entre os domínios dos instrumentos de qualidade de vida e a CIF. Assim, a CIF constitui instrumento útil para avaliar a real situação de saúde do paciente, além dos aspectos clínicos.^ipt
The World Health Organization (WHO) defined quality of life as the perception of the individual in his life, in the context of values in which they live and in relation to their goals, expectations, parameters and social relations. The objective of the study was to perform the equivalence of quality of life instruments, University of Washington - Quality of Life (UW-QOL), Brief Core Set Questionnaire - Head and Neck (BCSQ H&N) in patients with diagnosed oral cancer in the League of Oral Neoplasms (LINB); and the Oral Health Impact Profile (OHIP-14) for patients who sought for emergency care, with the International Classification of Functioning, Disability and Health (ICF). Fifty patients from the Oral Neoplasms League and 100 patients from the Urgency Clinic at FOUSP were interviewed. Each instrument's scores were registered and the occurrence frequency of each domain was verified. The most frequent categories of instruments in quality of life UW-QOL were: b152 (Anxiety - Emotional functions), b510 (Ingestion functions - saliva), b250 (Taste function). At BCSQ H&N the most frequent categories were: b510 (Ingestion functions), b310 (Voice functions) and b152 (Emotional functions). In the OHIP-14 questionnaire, the highest scoring categories were: b280 (Sensation of pain), b152 (Emotional functions) and b130 (Energy and drive functions - Activity). Equivalences was observed among the instruments´ domains and ICF. Thus, ICF is a useful tool to perform real evaluations on the patients´ health, adding information to the clinical aspects.^ien
CY  - São Paulo
KW  - Mouth Neoplasms/complications
Mouth Neoplasms/diagnosis
Mouth Neoplasms/drug therapy
Mouth Neoplasms/therapy
Toothache/diagnosis
Quality of Life
Humans
Male
Female
PB  - s.n
PY  - 2014
T2  - Equivalência de instrumentos de qualidade de vida em saúde bucal com a Classificação Internacional de Funcionalidade, Incapacidade e Saúde
UR  - pt
ID  - 1433
ER  - 


TY  - THES
AB  - Estudos epidemiológicos mostram que a incidência de transtornos mentais e comportamentais tem aumentando nos últimos anos e estas condições são acompanhadas de uma gama de doenças bucais que estão relacionadas à medicação utilizada e ao grau de instrução, condições financeiras, idade, estado de saúde geral e acesso ao atendimento odontológico dos pacientes. Entretanto, são escassos estudos que abordam a epidemiologia da saúde bucal e o impacto dela na qualidade de vida destes pacientes. Este estudo teve o objetivo de avaliar as condições bucais dos pacientes com transtornos mentais e comportamentais atendidos no Centro de Atendimento Psicossocial do Butantã (CAPS/Butantã) e o impacto da saúde bucal na qualidade de vida. Foram coletados dados demográficos, queixa principal, história médica [evolução da doença psiquiátrica, presença de comorbidades (hipertensão arterial sistêmica, doenças cardiovasculares, diabetes, distúrbios hepáticos, distúrbios hematológicos, distúrbios renais, distúrbios gastrointestinais e distúrbios respiratórios), medicações em uso], hábitos (álcool, fumo e drogas ilícitas), e história odontológica. No exame físico intraoral foram avaliados os índices de CPOD, índice gengival (IG) e índice comunitário periodontal (ICP) e a presença de lesões em mucosa. Como exame complementar, foi avaliado o fluxo salivar. Por fim o impacto da saúde oral na qualidade de vida foi medido através de questionário internacionalmente padronizado, o Oral Health Impact Profile (OHIP-14). Foram avaliados 50 pacientes, sendo 28 do sexo feminino e 22 do sexo masculino, com idades entre 22 e 74 anos e mediana de 45 anos. A maioria (66%) apresentava baixa escolaridade e os diagnósticos mais encontrados foram, respectivamente: esquizofrenia, transtornos esquizotípicos e transtornos delirantes, transtornos do humor afetivos e transtornos da personalidade do comportamento do adulto.^ipt
Com relação às comorbidades, 34% apresentavam hipertensão arterial sistêmica (HAS), 26% Diabetes Mellitus (DM) e 18% doença cardiovascular. A maioria usava mais de dois medicamentos psicotrópicos associados. Com relação à queixa principal do paciente, 68% relataram boca seca, 66% relataram sangramento gengival durante a escovação, 56% relataram bruxismo e 50% relataram dor de origem dentária. O CPOD variou de 1 a 30, com média de 16,3 e mediana de 17, sendo que 64% dos pacientes apresentaram CPOD considerado alto pela Organização Mundial da Saúde (OMS). Com relação ao ICP, 70,5% apresentaram alguma necessidade de tratamento periodontal, sendo que 56,8% necessitavam de profilaxia e/ou raspagem supragengival e 43,2% necessitavam raspagem subgengival. O IG mostrou que 48% dos pacientes apresentavam gengivite moderada, 34% gengivite severa e 18% gengivite leve. Com relação ao fluxo salivar, observamos que estava diminuído em 46% dos pacientes e normal em 54% deles. O OHIP-14 mostrou que a saúde bucal possui médio impacto sobre a qualidade de vida de 40% dos pacientes, forte impacto para 28% dos pacientes, e fraco impacto para 32% dos pacientes. Conclui-se que estes pacientes apresentam uma condição bucal insatisfatória, que impacta negativamente na qualidade de vida, mostrando a importância de ações em saúde bucal, tanto preventivas quanto curativas, para esta população vulnerável.^ipt
Epidemiological studies show that the incidence of mental and behavioral disorders has been increasing in recent years and these conditions are followed by a range of oral diseases that are related to medications used and the level of education, financial condition, age, general health status and access dental care of patients. However, there are few studies on the epidemiology of oral health and the impact on the quality of life of these patients. This study aimed to evaluate the oral conditions of patients with mental and behavioral disorders treated at the Center of Psychosocial Care of Butantã (CAPS/Butantã) and the impact of oral health on quality of life. Demographics, main complaint, medical history [evolution of psychiatric illness, comorbidities (hypertension, cardiovascular disease, diabetes, liver disorders, blood disorders, kidney disorders, gastrointestinal disorders and respiratory disorders), current medications], habits (alcohol, tobacco and illicit drugs) and dental history were collected. In intraoral physical examination, were evaluated the DMFT Index, the Gingival Index (GI), the Community Periodontal Index (CPI) and the presence of mucosal lesions. As a complementary test, we evaluated the salivary flow. Finally the impact of oral health on quality of life was measured using an internationally standardized questionnaire, the Oral Health Impact Profile (OHIP-14). A total of 50 patients were evaluated (28 females and 22 males), with ages between 22 and 74 years old and a median of 45 years old. The majority (66%) had a low level of education and the most frequent diagnoses were, respectively: schizophrenia, schizotypal and delusional disorders, mood affective disorders and disorders of adult personality and behavior. Regarding comorbidities, 34% had systemic hypertension (SH), 26% had diabetes mellitus (DM) and 18% had cardiovascular disease...^ien
CY  - São Paulo
KW  - Dental Care/methods
Dental Care
Oral Health/statistics & numerical data
Mental Disorders/diagnosis
Humans
Male
Female
Adult
Middle Aged
Aged
PB  - s.n
PY  - 2014
T2  - Avaliação da saúde bucal e impacto na qualidade de vida em pacientes com transtornos mentais atendidos no CAPS/Butantã
UR  - pt
ID  - 1434
ER  - 


TY  - THES
AB  - O diabetes melitus tipo 1 é caracterizado por hiperglicemia em decorrência da ausência de secreção de insulina, causada pela destruição de células beta do pâncreas, geralmente por alteração auto-imune. O objetivo deste estudo foi o de conhecer o perfil do paciente diabético tipo 1 em atendimento no CAPE FOUSP, relacionando as complicações as alterações sistêmicas e bucais do diabetes nestes pacientes. Foram coletados dados demográficos, dados da história médica [idade ao diagnóstico, histórico de crise de cetoacidose, hipoglicêmica e hiperglicêmica, maior e menor glicemia já registradas, presença de microangiopatias (retinopatia, doença renal, neuropatia) e macroangiopatias (doença cardiovascular, hipertensão arterial sistêmica), outras doenças sistêmicas, medicação em uso], realizado exame físico extra oral, com aferição da pressão arterial, exame físico intra-oral [para pesquisa de xerostomia, candidíase (pseudomembranosa, eritematosa, leucoplásica, queilite angular), GUNA úlcera aftosa recorrente, herpes simples, síndrome da boca ardente], índice CPOD, índice periodontal comunitário (ICP), índice gengival (IG), presença de cálculo, índice de placa, índice de maloclusão], exames complementares (avaliação do fluxo salivar, aferição da glicemia capilar e teste rápido de hemoglobina glicada) e o preenchimento do questionário Oral health impact profile (OHIP-14). Foram avaliados 26 pacientes, 11 do sexo masculino e 15 do sexo feminino, sendo que a média de idade do diagnóstico variou de 06 meses a 26 anos de idade, o tempo decorrente desde o diagnóstico variou de 1 a 37 anos, 61,53% dos pacientes apresentavam alguma microangiopatia e 27% dos pacientes alguma macroangiopatia.^ipt
A manifestação bucal mais encontrada foi a xerostomia (61,53%), seguida da queilite angular (23,07%), a média do CPOD foi de 13,26, 50% dos pacientes apresentavam ICP escore 2 e os outros 50% apresentavam escore 3 e 4, 84,61% apresentavam gengivite moderada e a média do IP foi de 2,19. A maloclusão leve foi encontrada em 69% dos pacientes e 92,30% dos pacientes apresentavam fluxo salivar normal, 16 pacientes estavam com hiperglicemia, 23 pacientes apresentavam hemoglobina glicada descompensada e 58% dos pacientes apresentaram um impacto fraco de saúde bucal na qualidade de vida Concluímos que nossos pacientes com DM1 são jovens, com da glicemia e DM descompensados, apresentam a doença há mais de 10 anos, e desenvolveram microangiopatias e macroangiopatias como a doença renal e a hipertensão arterial. Apresentam poucas manifestações bucais, sendo a mais comum a xerostomia; e uma condição bucal satisfatória, em decorrência do acesso ao tratamento odontológico, independentemente da compensação da glicemia.^ipt
Diabetes mellitus type 1 is characterized by hyperglycemia due to the absence of insulin secretion caused by destruction of pancreatic beta cells, usually by autoimmune disease. The aim of this study was to establish the profile of the type 1 diabetic patients treated at CAPE FOUSP recognizing the systemic and oral complications of diabetes in these patients. We collected demographic data, medical history [age at diagnosis, history of ketoacidosis, hypoglycemic and hyperglycemic crisis, highest and lowest glycemia recorded, presence of microangiopathy (retinopathy, kidney disease, neuropathy) and macroangiopathy (cardiovascular disease, arterial hypertension), other systemic diseases, drugs in use], and performed blood pressure measurement, and extra and intra oral physical examination [searching for xerostomia, candidiasis (pseudomembranous, erythematous, leucoplakia, angular cheilitis), GUNA, aphthous ulcer, herpes simplex, burning mouth syndrome], DMFT index, community periodontal index (ICP), gingival index (GI), presence of calculus, plaque index, index of malocclusion], complementary tests (measurement of salivary flow and glycemia and a rapid test for glycated hemoglobin) and completing the questionnaire " Oral health impact profile" (OHIP - 14).^ien
We evaluated 26 patients, 11 males and 15 females, with age of diagnosis from 06 months to 26 years, time elapsed since diagnosis ranged from 1 to 37 years, 61.53 % presented with some microangiopathy and 27 % with macroangiopathy. The most frequent oral manifestation was xerostomia (61.53 %), followed by angular cheilitis (23.07%), the mean DMFT was 13.26, 50 % of patients had ICP score 2 and 50 % had score 3 and 4, 84.61% had moderate gingivitis and mean PI was 2.19. The slight malocclusion was found in 69 % of patients and 92.30 % of patients had normal salivary flow, 16 patients had hyperglycemia, 23 patients had glycated hemoglobin decompensated and 58 % of patients had a weak impact of oral health on quality of life. We conclude that our DM1 patients are young, with blood glucose and DM decompensated with diabetes for over 10 years, and developed microangiopathy and macroangiopathy like kidney disease and hypertension. Few patients have oral manifestations, and the most common is xerostomia, and a satisfactory oral health as a result of access to dental treatment, regardless of the rates of blood glucose.^ien
CY  - São Paulo
KW  - Dental Caries/diagnosis
Diabetes Mellitus, Type 1/diagnosis
Diabetes Mellitus/diagnosis
Periodontics/methods
Humans
Male
Female
Infant
Child, Preschool
Child
Adolescent
Young Adult
Adult
PB  - s.n
PY  - 2014
T2  - Perfil dos pacientes com diabetes mellitus do tipo 1 em atendimento no CAPE-FOUSP: complicações sistêmicas e bucais
UR  - pt
ID  - 1435
ER  - 


TY  - THES
AB  - No Brasil, o número de adolescentes grávidas tem aumentado significativamente sendo considerado um problema de saúde pública. A gestação na adolescência representa um momento de risco para a saúde bucal, devido à possibilidade de aumento no consumo de alimentos açucarados e mudanças comportamentais, podendo haver negligência na higiene bucal. O objetivo deste estudo foi avaliar o impacto da saúde bucal na qualidade de vida de adolescentes grávidas, avaliar indicadores de saúde, por meio da determinação da experiência de cárie dentária e periodontopatias e análise da autopercepção de condições de saúde bucal e avaliar a associação entre as variáveis estudadas. Foi realizado um estudo transversal, tipo inquérito e levantamento das condições de saúde bucal de 127 adolescentes de 10 a 19 anos de idade, grávidas, acompanhadas no Sistema Único de Saúde de Araçatuba- SP. Foram aplicados questionários e realizados exames bucais. Para mensurar o impacto da saúde bucal na qualidade de vida, foram utilizados o Oral Health Impact Profile (OHIP-14), a autopercepção da saúde bucal e os dados sócio-demográficos verificados, por intermédio de um questionário adaptado. Os Índices CPO-D, SiC-Index e IPC foram empregados de acordo com os critérios estabelecidos pela OMS. Realizaram-se análises estatísticas descritivas e o teste Exato de Fisher com nível de significância de 5%, bem como análise de regressão logística para verificação de associação entre as variáveis. A grande maioria, 79,5%, relatou impacto das condições de saúde bucal em sua qualidade de vida. Os itens que demonstraram maior impacto foram: a dor (23,6%) e o incômodo com a alimentação (18,9%) sentidos devido a problemas bucais. Os itens dos domínios: incapacidade social (88,9%) e desvantagem social (89,7%) foram os que detectaram menor impacto na vida das jovens. Do total, 41,0% relataram ter a saúde bucal satisfatória, sendo que 63,0% acreditavam ter problemas em seus dentes e gengivas. O índice CPO-D foi 12,54...^ipt
In Brazil the number of teenage pregnancies has increased significantly and is considered a public health problem. Pregnancy in adolescence is a time of risk for oral health due to the potential increase in the consumption of sugary foods and behavioral changes, and there may be negligence in oral hygiene. The objective of this study was to evaluate the impact of oral health on the quality of life of pregnant adolescents, assess the health indicators by determining the experience of dental caries and periodontal examination and self-perceived oral health status and to evaluate the association between the studied variables. A transversal study, survey type and survey of the oral health status of 127 adolescents 10-19 years of age, pregnant women, accompanied by the Unified Health System Araçatuba-SP were performed. Questionnaires were administered and oral examinations were conducted. To measure the impact of oral health on the quality of life, the Oral Health Impact Profile (OHIP-14) was used, and the self-perceived oral health and socio-demographic data were recorded using an adapted questionnaire. The DMFT, SiC-Index and CPI indices were used according to the criteria established by the WHO. Descriptive statistical analyses and the Fisher's exact test with a significance level of 5% were conducted, as well as the logistic regression analysis to verify the association between variables. The vast majority, 79.5% reported impacts of oral health conditions in their quality of life. The items that demonstrated the greatest impact were: pain (23.6%) and discomfort with feeding (18.9%) felt due to oral problems. The items of the domains: social disability (88.9%) and social disadvantage (89.7%) were those that detected less impact on the lives of young people. Of the total, 41.0% reported having a satisfactory oral health, while 63.0% believed they had problems with their teeth and gums. The DMFT index was 12.51 (SD = 4.21) and the SiC Index was 18.85. The...^ien
CY  - Araçatuba
KW  - Oral Health
Oral Hygiene
Pregnancy in Adolescence
Quality of Life
Self Concept
Humans
Female
Pregnancy
Child
Adolescent
Young Adult
PB  - s.n
PY  - 2014
T2  - Impacto da saúde bucal na qualidade de vida de adolescentes grávidas
UR  - pt
ID  - 1439
ER  - 


TY  - THES
CY  - Belo Horizonte
KW  - Aging
Gender and Health
Oral Health/trends
Health Services for the Aged/trends
Data Interpretation, Statistical
Diagnosis, Oral/trends
Health of the Elderly
Quality of Life
Surveys and Questionnaires
Sex Distribution
PB  - s.n
PY  - 2014
T2  - Envelhecimento, gênero e qualidade de vida
ID  - 1440
ER  - 


TY  - THES
AB  - O objetivo dessa tese foi avaliar a associação entre diferentes diagnósticos de maloclusão e do impacto do uso do aparelho ortodôntico fixo na qualidade de vida relacionado à saúde bucal (QVRSB) de adolescentes brasileiros. Um estudo de base populacional com adolescentes de 11-14 anos de idade, matriculados em escolas públicas e privadas foi realizado no município de Brumadinho, Brasil. A QVRSB foi mensurada por meio da versão brasileira do Child Perceptions Questionnaire (CPQ11-14) - Impact Short Form (ISF:16),autoplicada aos adolescentes. Os exames clínicos avaliaram a maloclusão, atrevés da Classificação de Angle e Dental Aesthetic Index (DAI) e o uso de aparelho ortodôntico...^ipt
CY  - Belo Horizonte
KW  - Orthodontic Appliances
Malocclusion/epidemiology
Oral Health
Diagnosis, Oral
Cross-Sectional Studies
Surveys and Questionnaires
Quality of Life
Humans
Male
Female
Adolescent
PB  - s.n
PY  - 2014
T2  - Análise da associação entre diferentes diagnósticos de maloclusão e do impacto do uso do aparelho ortodôntico fixo na qualidade de vida de adolescnetes
ID  - 1527
ER  - 


TY  - THES
AB  - O presente estudo, apresentado na forma de dois artigos científicos, teve como objetivos avaliar em pré-escolares brasileiros: 1) a associação entre a maloclusão e a qualidade de vida relacionada à saúde bucal (QVRSB); e 2) a associação entre vulnerabilidade social, hábitos de sucção e sobressaliência. No artigo 1, foi realizado um estudo caso controle em uma amostra de 425 crianças (5 anos de idade) na cidade de Belo Horizonte. 85 crianças pertencentes ao grupo caso (crianças que apresentaram impacto negativo na QVRSB) e 340 crianças incluídas no grupo controle (crianças que não apresentaram impacto negativo na QVRSB) Este estudo foi aninhado a um estudo de base populacional e, para cada criança, identificada como caso, foram selecionadas 4 crianças para o grupo controle, pareadas de acordo com o gênero e renda mensal familiar. QVRSB foi determinada utilizando a versão brasileira do ECOHIS (B-ECOHIS) e os exames clínicos foram realizados por um examinador calibrado...^ipt
The present study, presented in the form of two manuscripts, aimed to access in Brazilian preschool children: 1) the association between the malocclusion and oral health-related quality of life (OHRQoL); and 2) the association between social vulnerability, sucking habits and overjet. In the first paper, a population-based case-control study was carried out, in a sample of 425 preschool children (5 years old) in Belo Horizonte. 85 children in the case group (children with negative impact on OHRQoL) and 340 children in the control group (children without negative impact on OHRQoL). This study was nestled in a population-based cross-sectional study. Each preschool child identified as a case was matched to four controls preschool children according to the matching factors: gender and monthly household income. OHRQoL was the outcome variable and was determined using the Child Impact Section of the Brazilian Early Childhood Oral Health Impact Scale (B-ECOHIS) and clinical exams by a calibrated examiner. Descriptive, bivariate and conditional logistic regression analyses were carried out. The results showed that the frequency of children with malocclusion was greater in the case group (52.9%) than the control group (46.8%). The unadjusted conditional logistic regression analysis revealed that were significant association between the presence dental caries (OR=2.43; 95%CI=1.49-3.94) and assessment of parents/caregivers on the child's oral health (OR=2.96; 95%CI=1.78-4.93), results confirmed by the application of multiple conditional logistic regression analysis which demonstrated a significant association between assessment of parents/caregivers on the child's oral health (OR=2.26; 95%CI=1.31-3.91) and OHRQoL, in a significance level of 5%. In the second paper, a population-based cross-sectional study was carried out with 1069 preschool children (5 years old in the city of Belo Horizonte, MG), at public and private preschools. Oral examinations ...^ien
CY  - Belo Horizonte
KW  - Fingersucking
Malocclusion/diagnosis
Oral Health
Quality of Life
Social Vulnerability
Socioeconomic Factors
Surveys and Questionnaires
Humans
Male
Female
Child
PB  - s.n
PY  - 2014
T2  - Maloclusão, qualidade de vida e vulnerabilidade social em crianças brasileiras: estudo de base populacional
UR  - pt
ID  - 1534
ER  - 


TY  - THES
AB  - A cárie e a doença periodontal são doenças crônicas da cavidade oral. A cárie dentária ainda continua sendo o principal problema de saúde bucal dos brasileiros. A maioria dos estudos de levantamento de cáries excluem os terceiros molares. A presença destes dentes pode levar à doença periodontal na região, e muitas vezes, pode levar à injúrias e prejuízo à saúde bucal do indivíduo, tendo um significativo impacto na qualidade de vida. A incidência de cárie e doença periodontal pode variar em função da posição do terceiro molar. Material e método: tratou-se de um estudo clinico, transversal, observacional, onde foram avaliados 116 pacientes que procuraram a triagem do curso de especialização de Cirurgia e Traumatologia Bucomaxilofacial da FUNDECTO-FFO-USP, para avaliação da necessidade de exodontia dos terceiros molares. As variáveis avaliadas foram: cárie, doença periodontal e qualidade de vida. A avaliação da cárie foi feita através de exame clínico com sonda exploradora e espelho clínico; a doença periodontal através de sondas milimetradas em dois pontos, considerando sua presença da doença quando bolsa maior que 4 mm, bem como, a presença radiográfica de ambos. A avaliação da qualidade de vida relacionada à saúde bucal, por meio do questionário Ohip-14, aplicado sobre forma de entrevista...^ipt
Caries and periodontal disease are chronic diseases of the oral cavity. Dental caries still remains the main problem of oral health of Brazilians. Most clinical studies of caries do not consider third molar teeth. The presence of these teeth can lead to periodontal disease in the region, and often can lead to injuries and damage to the oral health, having a significant impact on the quality of life. The incidence of caries and periodontal disease can vary depending on the position of the third molar. Methods: We performed a clinical, observational cross-sectional study within 116 patients. That were screened attending to evaluate the need for extraction of third molars at the specialization course of Oral and Maxillofacial Surgery of FUNDECTO-FFO-USP. Caries, periodontal disease and quality of life are the outcomes that were evaluated by the main researcher. Caries lesions were assessed by visual tactile examination and periodontal disease through two probing sites around third molar, considering the presence of periodontal pathology when at least one periodontal probing depth was greater than 4 mm, and both were evaluated by radiograph diagnostic methods. The assessment of oral health related quality of life by Oral Health impact Profile questionary (OHIP-14), applied as an interview...^ien
CY  - São Paulo
KW  - Dental Caries/diagnosis
Molar, Third/anatomy & histology
Molar, Third/physiology
Periodontal Diseases/complications
Periodontal Diseases/diagnosis
Quality of Life
Oral Health/statistics & numerical data
Humans
Male
Female
PB  - s.n
PY  - 2014
T2  - Terceiros molares: avaliação da presença de cárie, doença periodontal e qualidade de vida, e suas variações conforme posição dental
UR  - pt
ID  - 1589
ER  - 


TY  - THES
AB  - A Insuficiência Renal Crônica (IRC) é uma alteração sistêmica, relativamente comum, onde os principais fatores de risco estão representados pelo diabetes e pela hipertensão. A disfunção acarreta redução ou limitação da capacidade de filtração glomerular dos rins, causando uremia, alterações sistêmicas diversas, especialmente cardiovasculares (hipertensão arterial, aterosclerose, pericardites, cardiomiopatias, arritmias cardíacas e hipertensão pulmonar), anemia, problemas hemostáticos e linfocitopenia. Também podem ser observadas alterações ósseas e bioquímicas, além de distúrbios gastrintestinais e dermatológicos. No âmbito bucal várias alterações tem sido descritas, tanto em tecidos moles quanto em tecidos duros (hálito urêmico, pH salivar mais alcalino; aumento na capacidade-tampão, elevada formação de cálculo dentário, aumento do número de cáries e incidência de doença periodontal), associadas aos distúrbios fisiológicos. Além disso, os pacientes portadores de enfermidades crônicas são frequentemente afetados por maiores níveis de estresse emocional, decorrente da necessidade de tratamento contínuo e limitação de suas atividades sociais, com consequente prejuízo de sua qualidade de vida. Este trabalho teve como objetivo caracterizar as manifestações orais destes pacientes, buscando estabelecer correlações entre o estado de ansiedade e depressão, qualidade de vida, valorização da saúde oral; características biodemográficas e status da insuficiência renal dos indivíduos incluídos no estudo. Nosso plano foi o de examinar pacientes que frequentam instituições especializadas em hemodiálise (duas) e, paralelamente, compor grupo controle, não portador de IRC, tabulando as variáveis propostas na investigação...^ipt
Chronic Kidney Disease (CKD) is a relatively common systemic dysfunction which main risk factors are represented by diabetes and hypertension. CKD implies in reduction or limitation of kidneys' glomerular filtration capacity, causing uremia, various systemic disturbances, particularly cardiovascular (hypertension, atherosclerosis, pericarditis, cardiomyopathies, cardiac arrhythmias and pulmonary hypertension), anemia, lymphopenia and hemostatic problems. Biochemical changes in calcium metabolism can also be observed, as well as gastrointestinal and dermatological disturbances. Oral cavity disturbances may be represented either by soft tissue as hard tissue diseases (uremic breath, more alkaline saliva pH, increase in buffering capacity, high formation of dental calculus, increase in the incidence of tooth decay and periodontal disease). In addition, patients with chronic diseases are often affected by higher levels of emotional stress as a result of the need of continuous treatment that limits their social activities, impairing their quality of life as a consequence. This study aimed to characterize oral and systemic manifestations of these patients in order to establish correlations among anxiety and depression state, quality of life, appreciation of oral health, biodemographic data and the status of renal failure of the individuals included in the study. Our plan was to examine patients attending specialized institutions in hemodialysis and compare this population to a control group, no IRC...^ien
CY  - São Paulo
KW  - Anxiety/diagnosis
Depression/diagnosis
Renal Insufficiency, Chronic/diagnosis
Quality of Life
Humans
Male
Female
PB  - s.n
PY  - 2014
T2  - Manifestações bucais em pacientes portadores de insuficiência renal crônica - correlações com níveis de ansiedade e depressão, percepção da saúde oral e qualidade de vida
UR  - pt
ID  - 1594
ER  - 


TY  - THES
AB  - No Brasil, o número de adolescentes grávidas tem aumentado significativamente sendo considerado um problema de saúde pública. A gestação na adolescência representa um momento de risco para a saúde bucal, devido à possibilidade de aumento no consumo de alimentos açucarados e mudanças comportamentais, podendo haver negligência na higiene bucal. O objetivo deste estudo foi avaliar o impacto da saúde bucal na qualidade de vida de adolescentes grávidas, avaliar indicadores de saúde, por meio da determinação da experiência de cárie dentária e periodontopatias e análise da autopercepção de condições de saúde bucal e avaliar a associação entre as variáveis estudadas. Foi realizado um estudo transversal, tipo inquérito e levantamento das condições de saúde bucal de 127 adolescentes de 10 a 19 anos de idade, grávidas, acompanhadas no Sistema Único de Saúde de Araçatuba- SP. Foram aplicados questionários e realizados exames bucais. Para mensurar o impacto da saúde bucal na qualidade de vida, foram utilizados o Oral Health Impact Profile (OHIP-14), a autopercepção da saúde bucal e os dados sócio-demográficos verificados, por intermédio de um questionário adaptado. Os Índices CPO-D, SiC-Index e IPC foram empregados de acordo com os critérios estabelecidos pela OMS. Realizaram-se análises estatísticas descritivas e o teste Exato de Fisher com nível de significância de 5%, bem como análise de regressão logística para verificação de associação entre as variáveis. A grande maioria, 79,5%, relatou impacto das condições de saúde bucal em sua qualidade de vida. Os itens que demonstraram maior impacto foram: a dor (23,6%) e o incômodo com a alimentação (18,9%) sentidos devido a problemas bucais. Os itens dos domínios: incapacidade social (88,9%) e desvantagem social (89,7%) foram os que detectaram menor impacto na vida das jovens. Do total, 41,0% relataram ter a saúde bucal satisfatória, sendo que 63,0% acreditavam ter problemas em seus dentes e gengivas. O índice CPO-D foi 12,54...^ipt
In Brazil the number of teenage pregnancies has increased significantly and is considered a public health problem. Pregnancy in adolescence is a time of risk for oral health due to the potential increase in the consumption of sugary foods and behavioral changes, and there may be negligence in oral hygiene. The objective of this study was to evaluate the impact of oral health on the quality of life of pregnant adolescents, assess the health indicators by determining the experience of dental caries and periodontal examination and self-perceived oral health status and to evaluate the association between the studied variables. A transversal study, survey type and survey of the oral health status of 127 adolescents 10-19 years of age, pregnant women, accompanied by the Unified Health System Araçatuba-SP were performed. Questionnaires were administered and oral examinations were conducted. To measure the impact of oral health on the quality of life, the Oral Health Impact Profile (OHIP-14) was used, and the self-perceived oral health and socio-demographic data were recorded using an adapted questionnaire. The DMFT, SiC-Index and CPI indices were used according to the criteria established by the WHO. Descriptive statistical analyses and the Fisher's exact test with a significance level of 5% were conducted, as well as the logistic regression analysis to verify the association between variables. The vast majority, 79.5% reported impacts of oral health conditions in their quality of life. The items that demonstrated the greatest impact were: pain (23.6%) and discomfort with feeding (18.9%) felt due to oral problems. The items of the domains: social disability (88.9%) and social disadvantage (89.7%) were those that detected less impact on the lives of young people. Of the total, 41.0% reported having a satisfactory oral health, while 63.0% believed they had problems with their teeth and gums. The DMFT index was 12.51 (SD = 4.21) and the SiC Index was 18.85...^ien
CY  - Araçatuba
KW  - Oral Health
Oral Hygiene
Pregnancy in Adolescence
Quality of Life
Self Concept
Humans
Female
Pregnancy
Child
Adolescent
Young Adult
PB  - s.n
PY  - 2014
T2  - Impacto da saúde bucal na qualidade de vida de adolescentes grávidas
UR  - pt
ID  - 1601
ER  - 


TY  - THES
AB  - Introdução: O câncer de cabeça e pescoço acomete diversas estruturas do trato aerodigestivo superior e seu tratamento pode ser multimodal ou exclusivo envolvendo cirurgia (CR), radioterapia (RDT) e quimioterapia (QT). O câncer assim como seu tratamento pode levar a diversas alterações funcionais, entre elas a limitação na abertura da boca, o trismo. Esta complicação geralmente afeta hábitos de vida diária, como alimentação e higiene oral. Assim, pode haver significativo impacto na qualidade de vida. Objetivos: Avaliar pacientes com câncer de cabeça e pescoço submetidos a tratamento cirúrgico e/ou radioquimioterápico quanto à presença de trismo, identificar a prevalência de trismo e características comuns para o seu desenvolvimento nestes pacientes, além do seu impacto na qualidade de vida. Material e Método: Estudo descritivo que avaliou pacientes do A.C. Camargo Cancer Center, tratados por câncer de cabeça e pescoço. A avaliação foi composta de anamnese, medida de máxima abertura vertical (MAV) bucal com um paquímetro, avaliação da dor pela Escala Visual Analógica (EVA) e avaliação da qualidade de vida pelo questionário de qualidade de vida da Universidade de Washington. Foram incluídos no estudo 313 participantes entre 19 e 89 anos, de ambos os sexos, diagnosticados e tratados por câncer de boca, orofaringe, seios paranasais ou nasofaringe. Foram excluídos aqueles que apresentavam recidivas ou comorbidades não controladas. Resultados: A prevalência do trismo na amostra estudada foi de 30%. O maior número de indivíduos com trismo esteve presente nos grupos que apresentavam tumores em estádio clínico mais avançado (T3, 37%; T4, 55%) que realizaram tratamento curativo combinado (CR+RDT+QT, 43%; CR+RDT, 39%; RDT+QT, 39%), e que necessitaram de sonda de alimentação enteral por mais tempo (Com trismo, Média = 71 dias; Sem trismo, Média = 44 dias). Estes dados foram significativos na análise multivariada. O trismo não apresentou relação...^ipt
Introduction: Head and neck cancer (HNC) affects several structures the upper aerodigestive tract and its treatment can be uni or multimodal. It may involve surgery (S), radiotherapy (RT) and chemotherapy (CT). Cancer and its treatment can lead to several functional changes, including limitation of mouth opening, diagnosed as trismus. This complication usually affects daily living habits, such as food intake and oral hygiene. Thus, there may be a significant impact on quality of life. Purpose: To evaluate patients with HNC who underwent surgery and / or chemoradiotherapy for the presence of trismus, indentify characteristics associated with this complication and its impact on quality of life. Materials and Methods: This is a descriptive study assessing trismus in HNC patients treated at A. C. Camargo Cancer Center. The evaluations consisted of an interview, measurement of mouth opening with a caliper, pain assessment by visual analogue scale (VAS) and quality of life evaluation with the University of Washington Quality of Life Questionnaire. The study included 313 participants aged 19-89 years, of both genders, diagnosed and treated for cancer of the mouth, oropharynx, paranasal sinuses or nasopharynx. Patients who had relapses or uncontrolled comorbidities were not considered eligible for the study. Results: The prevalence of trismus in the sample was 30%. Trismus was more frequent in the groups that had more advanced clinical stage (37%, T3; 55%, T4), who underwent combined curative treatment (S + RT + CT, 43%; S + RT, 39%; RT + CT, 39%), and those who required enteral feeding tube for longer periods (with trismus, Mean = 71 days; No trismus, Mean = 44 days). These data were confirmed by multivariate analysis. No relationship was found between the presence of trismus and age (p = 0.26) or gender (p = 0.13), tumor location (p = 0.139), total dose (p = 0.92) and modality of RT (p = 0.078). The presence of trismus was correlated with surgical reconstruction...^ien
CY  - São Paulo
KW  - EVALUATION
Head and Neck Neoplasms
Quality of Life
Radiotherapy
Therapeutics
Trismus
Trismus/complications
Humans
Male
Female
Young Adult
Middle Aged
Aged, 80 and over
PB  - s.n
PY  - 2014
T2  - Prevalência e caracterização do trismo em pacientes tratados por câncer de cabeça e pescoço
UR  - pt
ID  - 1611
ER  - 


TY  - THES
AB  - Introdução: As grandes perdas de maxila condicionam grande defeito oral que afetam a qualidade de vida do paciente em diversos domínios. Porém, não há na literatura um questionário específico para esta condição. Proposição: Desenvolver e validar um instrumento de qualidade de vida para as grandes perdas de maxila sem envolvimento facial. Material e Método: Elaboração de um questionário piloto baseado nos achados de outros estudos e seleção de perguntas de instrumentos já existentes que trabalham com domínios semelhantes. Em seguida, clínicos avaliaram estas questões, que poderiam sugerir a inclusão e exclusão de questões. A seguir, pacientes pontuaram os itens gerados numa escala de 0 a 10 segundo a relevância e importância para redução de itens segundo o método de impacto. Por fim, dois pesquisadores agruparam os itens em domínios e se determinou a consistência interna pelo coeficiente alfa de Cronbach. Resultados e Discussão: O questionário preliminar contou inicialmente com 60 questões que, após a entrevista com pacientes, foi reduzido a 33. O alfa de Cronbach foi de 0,92 e os itens foram separados em oito domínios: relações sociais; fala e voz; alimentação; emocional; bem estar material; dor; estética; e halitose. Apenas uma questão, que não obteve índice de impacto suficiente, foi incluída devido aos achados de outros estudos e falta de outra pergunta similar. O instrumento gerado necessita de um processo de validação final. Conclusões: Obtenção de um questionário preliminar sobre qualidade de vida nas grandes perdas de maxila sem envolvimento facial com validade de conteúdo.^ipt
Introduction: Maxilla defects affect patients quality of life on several domains. There is not a specific instrument to this condition. Proposition: Develop and validate a disease-specific health related quality of life questionnaire for acquired maxilla defect. Materials and Methods: To elaborate a pilot questionnaire based on other studies results and select questions using instruments that deal with similar domains. Then, experts assessed these items and could suggest including or excluding questions. After that, patients scored the items according to relevance and importance in order to reduce the number of questions using the impact method. At last, two researchers grouped the questions into domains and the internal consistency was calculated using the Cronbachs alpha coefficient. Results and Discussion: The pilot questionnaire contained 60 questions and after we performed the impact method it was reduced to 33 items. The Cronbachs alpha coefficient was 0,92. The researchers compiled the items into eight domains: social relationships; speech and voice; feeding; emotional; material wellbeing; pain; aesthetics ;and halitosis. Only one question did not reach the minimum impact score was included in the questionnaire due to findings in others studies and lack of a similar items. The preliminary instrument presented here needs to undergo a complete validation process in to assess the psychometric properties and to decide on the final version. Conclusions: A preliminary version of the instrument with content validity was obtained.^ien
CY  - São Paulo
KW  - Maxillary Fractures/diagnosis
Psychometrics
Quality of Life
Surveys and Questionnaires
PB  - s.n
PY  - 2014
T2  - Desenvolvimento e validação do questionário sobre a qualidade de vida em pacientes com perdas maxilares sem envolvimento facial
UR  - pt
ID  - 1616
ER  - 


TY  - THES
AB  - Várias doenças neurológicas que acometem idosos cursam com quadro de disfagia orofaríngea, dentre elas, a doença de Parkinson. Na presença de disfagia orofaríngea neurogênica e mecânica, o biofeedback eletromiográfico (EMG) foi descrito como importante modalidade coadjuvante de tratamento, não tendo sido descrita na literatura a aplicação desse método na reabilitação desta população. O objetivo deste trabalho foi verificar a repercussão ao longo do tempo do uso do biofeedback EMG como método coadjuvante na reabilitação da disfagia orofaríngea em idosos com doença de Parkinson. Seis idosos com doença de Parkinson e com diagnóstico de disfagia orofaríngea submeteram-se à avaliação do nível de ingestão oral com a aplicação da escala funcional de ingestão oral (Functional Oral Intake Scale - FOIS), à avaliação da qualidade de vida por meio da aplicação do protocolo SWAL-QOL, bem como à avaliação videfluoroscópica da deglutição de alimentos nas consistências sólida, pudim e líquida. Para classificação do grau da disfunção da deglutição foi utilizada a escala DOSS, enquanto a escala de Eisenhuber foi aplicada para a análise da estase de alimento em orofaringe. Todos os procedimentos foram realizados antes, após três e seis meses da reabilitação fonoaudiológica. Dos seis indivíduos, três foram reabilitados com terapia convencional e três receberam terapia convencional associada ao biofeedback EMG, num total de 15 sessões (três sessões por semana), seguidas de mais três sessões uma vez por semana para acompanhamento. Para análise estatística foi aplicado o teste de análise de variância de medidas repetidas. Os resultados obtidos mostraram não haver diferença estatisticamente significante para o grau da disfagia entre os grupos reabilitados pelas diferentes modalidades, porém ambos os grupos apresentaram diferença significante (p=0,01) entre os resultados anteriores à reabilitação e após três meses. Não foi encontrada diferença entre os grupos e os períodos avaliados...^ipt
Several neurological diseases that affect elderly are related with oropharyngeal dysphagia. Parkinsons disease is one of them. The electromyographic (EMG) biofeedback was described as an important adjunctive method in the treatment of neurogenic and mechanical oropharyngeal dysphagia, but there are few studies about the effectiveness of speech therapy treatment in the rehabilitation of this individuals. The objective of this study was verify the influence over the time of EMG biofeedback as an adjunctive method in the treatment of oropharyngeal dysphagia in elderly with Parkinsons disease. Six elderly with Parkinsons disease and oropharyngeal dysphagia were evaluated for the level of oral intake using the Functional Oral Intake Scale (FOIS), for the quality of life using the SWAL-QOL questionnaire and for videofluoroscopy of swallowing of solid, pudding and liquid consistencies. The severity of dysphagia was obtained using the Dysphagia Outcome and Severity Scale DOSS and the level of food residue in oropharynx was obtained using Eisenhuber scale. All procedures were realized before, after three months and after six months of speech therapy treatment for oropharyngeal dysphagia. From the six individuals, three were treated with conventional therapy for oropharyngeal dysphagia and three were treated with conventional therapy using adjunctive EMG biofeedback, in a total of 15 sessions (three times a week), followed by three sessions (once a week) for maintenance. The statistical analysis used was repeated measures analysis of variance test. The results didnt have significant difference for severity of dysphagia between groups treated with different speech therapy, but had significant difference between the times before and after three months of rehabilitation (p=0.01). For the levels of food residue and oral intake were not seen statistical difference between the groups and the different times. The quality of life assessment showed significant...^ien
CY  - Bauru
KW  - Biofeedback, Psychology/methods
Parkinson Disease/therapy
Deglutition Disorders/therapy
Combined Modality Therapy
Parkinson Disease/physiopathology
Quality of Life
Time Factors
Treatment Outcome
Deglutition Disorders/physiopathology
Humans
Male
Female
Middle Aged
Aged, 80 and over
PB  - s.n
PY  - 2014
T2  - Biofeedback eletromiográfico como coadjuvante no tratamento das disfagias orofaríngeas em idosos com doença de Parkinson
UR  - pt
ID  - 1633
ER  - 


TY  - CHAP
AB  - Obstructive sleep apnea (OSA) is a common disorder characterized by recurrent episodes of partial (hypopnea) or complete (apnea) upper airway obstruction during sleep despite ongoing respiratory efforts, resulting in disruption of sleep (arousal). OSA affects 9% of middle-aged men and 3% of women in North America. In children, the prevalence ranges between 1% to 5% depending on the diagnostic criteria. If left untreated, OSA can lead to fatigue, somnolence, headaches, cardiovascular disease, decreased quality of life, and increased risk of motor vehicle accidents. The gold standard assessment for OSA is polysomnography, a test that measures neurologic and cardio-respiratory parameters during sleep. The frequency of obstructive events measured during polysomnography is reported as the apnea-hypopnea index (AHI). According to the American Academy of Sleep Medicine, the severity of OSA is defined by the following AHI cut-offs: mild, ≥ 5 and < 15 events/hour; moderate, ≥ 15 and < 30 events/hour; severe, ≥ 30 events/hour. OSA is often accompanied by clinical symptoms such as excessive daytime sleepiness, behavioural and mood problems, morning headaches, and difficulty concentrating. Treatment options for OSA include weight loss, dental devices or oral appliance therapy, surgical procedures, and continuous positive airway pressure (CPAP). Adenotonsillectomy is the primary treatment for children with adenotonsillar hypertrophy, the most common underlying risk factor for the development of pediatric OSA. Surgical procedures can be painful and post-operative complications may occur, making non-invasive treatments a useful option for patients contraindicated for surgery or who have residual OSA after surgery. Leukotrienes are inflammatory mediators in the respiratory system and are involved in the propagation of inflammation in children with OSA. Elevated levels of leukotriene receptors were found in tonsils from children with OSA. Montelukast (Singulair) is a leukotriene receptor antagonist used as therapy for asthma and allergic rhinitis and has been considered as a therapy option for children with mild OSA due to its anti-inflammatory properties. The purpose of this review is to examine the clinical effectiveness, cost effectiveness and guidelines regarding the use of montelukast for the treatment of sleep apnea.
AN  - 24741731
CY  - Ottawa (ON)
LA  - eng
N1  - Review
Book
NBK195647 [bookaccession]
PB  - Canadian Agency for Drugs and Technologies in Health
Copyright © 2014 Canadian Agency for Drugs and Technologies in Health.
PY  - 2014
ST  - CADTH Rapid Response Reports
T2  - Montelukast for Sleep Apnea: A Review of the Clinical Effectiveness, Cost Effectiveness, and Guidelines
TI  - CADTH Rapid Response Reports
ID  - 3136
ER  - 


TY  - SER
AB  - The proceedings contain 132 papers. The special focus in this conference is on Materials Science and Engineering. The topics include: Polyurethane composite membranes; analysis of bone repair tissue after implantation of biomaterials and application of vibratory waves; development of titanium dental implants using techniques of powder metallurgy; nanostructured titanium surface obtained by electrochemical treatment; development of phosphate glass microspheres containing holmium for selective internal radiotherapy; characterization and study of the moisture expansion of ceramic blocks from ceramic masses incorporated with kaolin and granite wastes; thermal activation of palygorskite at different temperatures; application of clays in composition of asphaltic masses; characterization of asphalt mix formulated from equations of packing; properties of high temperature sintered clay ceramic added with multi-wire sawn granite waste; weibull analysis to characterize the diameter dependence of tensile strength in sugarcane bagasse fibers; chacterization of tensile strength dependence with diameter of sponge gourd fibers by Weibull statistical analysis; preparation and characterization of a composite obtained through Ti (IV) and phosphoric acid; characterization of epoxy matrix composites incorporated with sugarcane bagasse fibers; obtaining of polyamide 6/calcined nickel ferrite composite from different temperatures; investigation of microstructural changes after solution annealing treatment in a duplex stainless steel; characterization of a AISI/SAE 4340 steel in different microstructural conditions; microstructural characterization of CP steel used in automotive industry; microstructural characterization of dual and multiphase steels applied to automotive industry; heat treatment as an alternative to brass warping; structure and properties of quenched and cyclic compressed Ti-Mo alloys; spectroscopic and diffractional characteristics of membranes and polyamide 6/regional bentonite clay nanocomposites; influence of the addition of polypropylene and compatibilizer in PA6 membranes obtained by phase inversion; tensile strength of polyester composites reinforced with thinner buriti fibers; calcination influence on the structure and morphology of zirconia synthesized by combustion reaction; eucalyptus chip ashes in cementitious composites; influence of curing temperature on metakaolin-based geopolymers; evaluation of vulcanized elastomeric composites after ageing in biodiesel; electrodeposition of polypyrrole films on 2024 aluminum alloy in phosphoric acid solution; technology for coke production in tunnel kiln from compacted coal powder; crystallization kinetics of iron rich glass-ceramic obtained from waste of steel industry; characterization of banana fibers functional groups by infrared spectroscopy; infra-red spectroscopy analysis of malva fibers; izod impact tests in polyester matrix composites reinforced with banana fibers; thermal characterization of polyester composites reinforced with ramie fibers; dynamic-mechanical behavior of malva fiber reinforced polyester matrix composites; tensile properties of epoxy composites reinforced with continuous sisal fibers; charpy impact tests in epoxy matrix composites reinforced with continuous sisal fiber; charpy impact test of epoxy matrix composites reinforced with buriti fibers; bending mechanical behavior of epoxy matrix reinforced with jute fiber; formulation and characterization of polypropylene composites alkali treated bagasse fiber; characterization of curaua fibers by infrared spectroscopy; izod impact tests with polyester matrix reinforced with buriti fibers; fabrication of artificial stone from marble residue by resin transfer molding; production of synthetic ornamental marble as a marble waste added polyester composite; investigation to obtain polyols from residual frying oil; effect of application of the shot peening process in the corrosion resistance of the AISI 430 ferritic stainless steel; particle size study of smectite clays from the city of pedra lavrada-PB; nfluence of speed of processing in the mechanical and thermomechanical properties of polyamide 6 / organoclay nanocomposite; effect of oxygen content during sintering on the losses of MnZn ferrites; study of temperature sintering by microwave energy in ferrites Ni0,5Zn0,5Fe2O4; study of the reproducibility of Ni-Zn nanoferrite obtained by combustion reaction; synthesis, characterization and catalytic performance of nanoferrites subjected to the esterification reaction; stoner-wohlfarth model for nanocrystalline anisotropic Sm2Co17 magnets; nucleation as coercivity mechanism in NdFeB magnets; strontium titanate ceramics obtained by conventional and microwave methods; effect of microwave power in obtaining ferrite nanopowders synthesized by combustion; obtaining of polyamide 6.6 plane membrane application in oil-water separation; evaluation of attapulgite clay content from piaui? in sorption characterization of water in the polyester matrix composites; synthesis and characterization of biocompatible Fe3O4 for use in cell hyperthermia; morphological comparison of PEI and PES nanocomposite membranes with bentonite clay; study of morphology membrane of polymeric nanocomposites obtained by phases inversion; platinum-free catalysts for alkaline polymer electrolyte fuel cells; evaluation of the thermal stability of biofuel obtained from oil plant pyrolysis and animal fat; processing of silicas formed by slip casting; microstructure evolution during fabrication of Ni-Ti-Nb SMA wires; influence of quartzite residues on the strength of added red clay ceramics; employment of response surface methodology for optimization of the Portland cement mechanical resistance; study on physical and mechanical properties of PHB biocomposites with rice hull ash; alumina matrix composites produced by water-based tape casting; evaluation of concretes incorporated with fluorescent lamp glass waste; evaluation of the physico-mechanical properties of concretes containing pet and crushed sand; mechanichal properties of DGEBA/TEPA modified epoxy resin; physical-mechanical behaviour of a LZS glass-ceramic; recycling of benefited blast furnace sludge into red clay ceramic; analysis of the properties of asphaltic concrete using recycled aggregates of CDW; physical-mechanical characteristics in masses for white ceramics obtained with flat glass waste; reuse of special glass waste like a flux in masses for white ceramics; formulation of ceramic glazes by recycling waste glass; clay ceramic incorporated with granite waste obtained from diamond multi-wire sawing technology; kaolin residue as an alternative binder for grout seat and revetment; development of ceramic refractory filters from alternative mineral source; combustion synthesis of the MgAl2O4 using glycerin from the production of biodiesel; effect of reaction temperature in the alumina preparation by combustion in a muffle furnace; characterization of a granite waste for clay ceramic addition; use of ash from coffee wood into clayey ceramic; microstructural analysis of clay ceramic added with blast furnace sludge; study of compatibility between organoclays and organic dispersant media through foster swelling; effects of mould temperature in squeeze casting of zamak 5; magnetic modified natural polymers for biotechnological application; adsorption of the blue dye reactive remazol RN in cellulosic materials and porous ceramic structures obtained from calcium carbonate as pore generating agent.
DB  - Scopus
M3  - Conference Review
N1  - Export Date: 15 July 2020
PY  - 2014
ST  - 20th Brazilian Conference on Materials Science and Engineering, CBECIMAT 2012
TI  - 20th Brazilian Conference on Materials Science and Engineering, CBECIMAT 2012
UR  - https://www.scopus.com/inward/record.uri?eid=2-s2.0-85086681716&partnerID=40&md5=9446d242b18c05ff6391447556aeb318
VL  - 775-776
ID  - 4381
ER  - 


TY  - CASE
A4  - Gupta, Lokendra
A2  - Aparna, I. N.
A2  - Dhanasekar, B.
A2  - Khanna, Gagan
A2  - Lingeshwar, D.
A2  - Agarwal, Priyanka
AB  - The article describes the case of a geriatric female patient who underwent rehabilitation for her cleft palate. It notes that the 76-year-old patient, whose cleft lip and palate defect since birth was partially treated in Burma during childhood, reported to an Indian dental college complaining of complete edentulism for one year. A closed hollow bulb obturator, which restored her large cleft palatal defect, and a speech pathologist rehabilitated the patient functionally and aesthetically.
AD  - Assistant Professor, Department of Prosthodontics and Crown and Bridge, Manipal College of Dental Sciences, Manipal, India
Professor, Department of Prosthodontics and Crown and Bridge, Manipal College of Dental Sciences, Manipal, India
Senior Lecturer, Department of Prosthodontics and Crown and Bridge, Madha Dental College and Hospital, Kunrathur, Tamilnadu, India
Manipal College of Dental Sciences, Manipal, India
DB  - CINAHL Plus with Full Text
DO  - 10.1597/13-320
DP  - EBSCOhost
J2  - Cleft Palate-Craniofacial Journal
KW  - Cleft Palate -- Surgery -- In Old Age
Palatal Obturators -- Utilization
Rehabilitation
Female
Aged
Epidemiology
Mouth, Edentulous
Quality of Life
Social Behavior
N1  - Accession Number: 109931357. Language: English. Entry Date: 20151028. Revision Date: 20190516. Publication Type: Case Study; case study; pictorial. Journal Subset: Allied Health; Biomedical; Peer Reviewed; USA. Special Interest: Dental Care; Gerontologic Care. NLM UID: 9102566.
PMID: NLM24919126.
NV  - Thousand Oaks, California
PB  - Sage Publications Inc.
PY  - 2015
SP  - 363-368
ST  - Functional and Aesthetic Rehabilitation of a Geriatric Patient With Cleft Palate: A Case Report
TI  - Functional and Aesthetic Rehabilitation of a Geriatric Patient With Cleft Palate: A Case Report
UR  - http://search.ebscohost.com/login.aspx?direct=true&AuthType=ip,sso&db=rzh&AN=109931357&site=ehost-live&scope=site&custid=s8978822
VL  - 52
ID  - 124
ER  - 


TY  - CHAP
A2  - Perú. Ministerio de, Salud
A2  - Dirección General de Salud de las, Personas
AB  - La guía práctica contiene: la finalidad, objetivos, ámbito de aplicación, diagnóstico y tratamiento del edentulismo total y consideraciones específicas para la práctica clínica para el diagnóstico y tratamiento del edentulismo total.^ies
CY  - Lima
KW  - Quality of Life
Dental Care
Practice Guideline
PB  - Perú. Ministerio de Salud
PY  - 2015
T2  - Guía de práctica clínica para el diagnóstico y tratamiento del edentulismo total
UR  - es
ID  - 1153
ER  - 


TY  - THES
AB  - Introdução e objetivo: a periodontite crônica (PC) é uma doença inflamatória crônica resultante do rompimento da homeostase entre microbiota subgengival e as defesas do hospedeiro. Como a homeopatia (H) visa restabelecer o equilíbrio da energia vital do paciente permitindo o movimento de cura do organismo. O objetivo do presente estudo foi avaliar os efeitos longitudinais (um ano) da terapia homeopática como coadjuvante no tratamento da periodontite crônica generalizada (PC) em pacientes diabéticos tipo II, sobre os parâmetros clínicos e laboratoriais, e seu impacto na qualidade de vida do paciente. Materiais e métodos: Oitenta pacientes com PC e DM II, de ambos os sexos e com idades entre 32 e 70 anos de idade, participaram desse ensaio clínico randomizado, duplo-cego, placebo-controlado. Os pacientes foram divididos em dois grupos: grupo controle (GC) e o Grupo teste (GT). Ambos os grupos receberam a Terapia periodontal básica (TPB). G-T recebeu adicionalmente a Terapia homeopática (TH): Berberis, Mercurius solubilis/ Belladona/ Hepar sulphur e Pyrogenium, enquanto GC recebeu placebo. As avaliações foram feitas no baseline e após 30 dias, 6 e 12 meses de tratamento. As respostas locais e sistêmicas foram avaliadas por parâmetros clínicos e laboratoriais respectivamente. Também, foi utilizado um questionário de qualidade de vida, Oral Health Impact Profile-14 (OHIP-14). Os dados foram analisados pelos testes paramétricos e não paramétricos. O nível de significância foi de 5%. Resultados: A avaliação intragrupos mostrou melhoras significativas em ambos os grupos, ao longo do estudo, para os parâmetros clínicos periodontais estudados. Na análise laboratorial, G-T mostrou níveis estatisticamente menores de LDL, Colesterol Total, Glicemia, Hemoglobina glicada e ácido úrico após 1ano de acompanhamento. Em relação ao impacto na qualidade de vida, G-T apresentou valores significativamente menores nos domínios limitação funcional, aos seis meses e dor física, aos seis meses. Conclusão: ambos os grupos apresentaram melhoras clínicas periodontais significativas durante o acompanhamento de um ano, No entanto, os resultados sugerem que os medicamentos homeopáticos, como coadjuvante para TPB, podem proporcionar melhoras em parâmetros laboratoriais e qualidade de vida para o tratamento convencional da PC.^ipt
Introduction and objective: the chronic periodontitis (CP) is a chronic inflammatory disease that results from the disruption of homeostasis between Subgingival microbiota and host defenses. As Homeopathy (H) aims to restore the balance of the vital energy of the patient allowing the healing movement of the body, the aim of this study was to evaluate the effects of H as a supporting role for basic periodontal therapy (BTP) in individuals with Diabetes mellitus type 2 (DMII).Materials and methods: After the calculation of sample size, 80 individuals with CP and DM II, of both sexes and aged between 32 and 70 years of age, participated in this randomized, double-blind, placebo-controlled. The patients were divided into two groups: control group (GC) and the test group (GT) both groups received the TPB. G-T received Additionally the homeopathic Therapy (TH): Berberis, Mercurius solubilis/Belladonna/Hepar sulphur and Pyrogenium, while GC received placebo. The evaluations were made at baseline and after 30 days, six and 12 months of treatment. The local and systemic responses were evaluated by clinical and laboratory parameters respectively. Also, it was used a questionnaire of quality of life, Oral Health Impact Profile-14 (OHIP-14). Data were analyzed by parametric and nonparametric tests. The significance level was 5%. Results: Intra-group evaluation showed significant improvement in both groups, throughout the study, for most of the parameters studied. G-T and G-C, in three evaluation periods (1, 6 and 12 months), most biofilm (BTI) and lower values of PBS were verified in G-C above the G-T, although similar levels of bleeding have been observed in the same periods; It was observed a value significantly lower NIC in G-T only to 30 days; in laboratory testing, G-T showed statistically lower levels of various parameters, namely: LDL, Total cholesterol and Glucose, glycated Hemoglobin and uric acid after 12 months. In relation to the impact on quality of life, G-T presented significantly lower values in functional domains and physical pain, to six months after BPT Conclusion: both groups showed significant improvement during the follow-up of one year However, the results of the present study suggest that homeopathy as supplement of BTP may improve some laboratory parameters and the quality of life of PC.^ien
CY  - Rio de janeiro
KW  - Pharmacodynamic Action of Homeopathic Remedy
Chronic Periodontitis/therapy
Conservative Treatment
Randomized Controlled Trial
Sickness Impact Profile
Humans
Male
Female
Adult
Middle Aged
Aged
PB  - s.n
PY  - 2015
T2  - Efeitos da homeopatia no tratamento da Periodontite Crônica Generalizada em pacientes diabéticos tipo II: ensaio clínico randomizado, duplo-cego, placebo-controlado, com um ano de acompanhamento
UR  - pt
ID  - 1207
ER  - 


TY  - THES
AB  - Desde os primórdios da Medicina, a grande preocupação do profissional era ser humanista, com conhecimento cultural, sociológico, familiar, psicológico e espiritual do seu paciente. Durante a primeira metade do século XX, houve uma verdadeira explosão de novas técnicas operatórias e de evoluções no campo tecnológico, principalmente durante e logo após as duas grandes guerras mundiais. Novas especialidades, dentre essas a Cancerologia e suas subdivisões, iniciaram técnicas próprias de tratamento cirúrgico. Desde então, os tratamentos impulsionaram a realização de novos métodos de reconstrução dos defeitos produzidos pelas cirurgias, cada vez mais invasivas e mutiladoras. Portanto, além do diagnóstico e tratamento das enfermidades, começou a existir a preocupação com o resultado destes, como o tipo de contribuição e resultados funcionais para o paciente. Nas últimas décadas, houve a necessidade de avaliar a Qualidade de Vida (QV) destes pacientes frente aos tratamentos realizados. As neoplasias malignas de cabeça e pescoço, pela própria localização anatômica, podem acarretar alterações significativas em funções vitais relacionadas à alimentação, comunicação e interação social dos indivíduos afetados. Objetivo: Avaliar a qualidade de vida dos pacientes com neoplasias malignas avançadas de cavidade oral submetidos a operações radicais com intenção curativa, comparando um grupo de pacientes submetidos à reconstrução funcional de mandíbula com um grupo de pacientes nos quais esta reconstrução não foi efetuada. Material e métodos: 47 pacientes matriculados na Seção de Cirurgia de Cabeça e Pescoço do Hospital do Câncer (HCI-INCa), portadores de carcinoma espinocelular (CEC) de cavidade oral, em estádios III e IV, foram submetidos ao tratamento cirúrgico com mandibulectomia segmentar e radioterapia complementar. Todos foram submetidos ao teste de Qualidade de Vida após o tempo mínimo de seis meses do tratamento cirúrgico. A maioria tinha como sitio anatômico da...^ipt
Since the beginning of Medicine, the major concern of the professional was to be humanist, having cultural, sociological, family-related, psychological and spiritual knowledge of his patient. During the first half of the twentieth century there was an explosion of new surgical techniques and developments in the technological field, especially during and after the two world wars. New specialties, among these the Oncology and their subdivisions initiated proper techniques of surgical treatment. Since then the treatments have boosted the implementation of new methods of reconstruction of defects produced by surgery, increasingly invasive and mutilating, therefore, in addition to the diagnosis and treatment of diseases, came into being the concern about the outcome of these, such as the type of contribution and functional results for the patient. Over the last decades there was a need to assess the Quality of Life (QL) of these patients compared to the treatments performed. Malignant neoplasms of the head and neck, by their own anatomical location, may entail significant changes in vital functions related to feeding, communication and social interaction of the affected individuals. Objective: Assessing the quality of life of patients with advanced malignant neoplasms of the oral cavity undergoing radical operations with curative interaction, comparing a group of patients undergoing functional reconstruction of the jaw with a group of patients in whom this reconstruction was not performed. Material and methods: A total of 47 patients enrolled in the Head and Neck Surgery Section of the Cancer Hospital (HCI-INCA). Carriers of squamous cell carcinoma (SCC/CEC) of the oral cavity, in stages III and IV., were submitted to surgical treatment with segmental mandibulectomy and complementary radiotherapy. All were submitted to the Quality of Life test after a minimum period of six months from the surgery. Most had the anatomical site of primary buccal...^ien
CY  - São Paulo
KW  - Bone Transplantation
Carcinoma, Squamous Cell
Mandibular Osteotomy
Mandibular Reconstruction
Mouth Neoplasms
Quality of Life
Humans
Male
Female
Adult
Middle Aged
Aged
PB  - s.n
PY  - 2015
T2  - Avaliação da qualidade de vida em pacientes com tumores avançados de cavidade oral submetidos a cirurgias de grande porte
UR  - pt
ID  - 1408
ER  - 


TY  - THES
AB  - O presente estudo teve como objetivos avaliar a prevalência, gravidade e fatores associados à Cárie Dentária (CD), Lesão Dentária Traumática (LDT) e Desgaste Dentário Erosivo (DDEr) em crianças menores de 5 anos de idade no Município de Diadema, São Paulo. Em posse de esses dados, também foram objetivos investigar a tendência da prevalência desses problemas de saúde bucal e avaliar o impacto que esses problemas causam na Qualidade de Vida Relacionada à Saúde Bucal (QVRSB) das crianças examinadas e de seus pais. Cirurgiões dentistas treinados e calibrados examinaram 1215 crianças de 1, 2, 3 e 4 anos de idade para CD e LDT e 839 crianças de 3 e 4 anos de idade para DDEr nas 19 Unidades Básicas de Saúde (UBS) do Município de Diadema durante o dia da Campanha de Multivacinação Infantil em 2012. Para a avaliação dos problemas de saúde foram utilizados os índices de Knutson, ceo-d e ceo-s para CD, os critérios modificados de Andreasen para LDT e o índice de O´Brien modificado para DDEr. A ocorrência de fatores associados foi investigada por meio de um questionário elaborado especificamente para esta pesquisa, com base na literatura. Para avaliar a QVRSB os pais ou responsáveis responderam à versão brasileira do Early Childhood Oral Health Impact Scale (B-ECOHIS). Os dados foram analisados estatisticamente utilizando a regressão de Poisson (IC 95%) para determinar os fatores associados e a QVRSB dos problemas de saúde bucal estudados. Para determinar a tendência da prevalência foi utilizado o Teste de Qui-quadrado para tendência com um nível de significância de 5%. Na população estudada foi encontrada uma prevalência de CD, LDT e DDEr de 20,3%, 20,1% e 51,3% respectivamente.O ceo-d e ceo-s do total da amostra foi de 0,7 e 1,2 respectivamente. A fratura de esmalte (72,7%) foi a LDT mais prevalente. As lesões de DDEr foram mais prevalentes em incisivos superiores sendo a maioria das lesões encontradas em esmalte (83,3%). Os fatores associados para CD foram a idade da criança e ter 2 ou mais filhos na família; LDT foram a idade e a presença de mordida aberta anterior e/ou sobressaliência acentuada; DDEr foram consumir refrigerante e suco mais de 3 vezes ao dia, deixar a bebida na boca ou beber na mamadeira, relato de refluxo gastroesofágico e morar só com o pai. Observou-se tendências de diminuição, aumento e estacionária nas prevalências de CD, LDT e DDEr respectivamente. Ao avaliar o impacto na QVRSB foi observado que, a CD (RP:3,09; p<0,001) assim como as LDT complicadas (RP:2,10; p=0,048) têm um impacto negativo na QVRSB e o DDEr (RP:0,79; p=0,163) não mostrou ter um impacto na QVRSB. Por tanto, na população estudada, existe uma tendência de declínio da prevalência da CD, de aumento de LDT e uma alta e constante prevalência de DDEr. As lesões de CD e LDT complicadas têm um impacto negativo na QVRSB das crianças e de seus pais ou cuidadores.^ipt
The objective of this study was to assess the prevalence, severity and factors associated of Dental Caries (DC), Traumatic Dental Injury (TDI) and Erosive Tooth Wear (ETW) in children the age of five in the municipality of Diadema, São Paulo. Given these data, an additional objective of this study was to investigate the trend of prevalence of these oral health problems and assess the impact that these problems cause on the Oral Health-Related Quality of Life (OHRQoL) in preschool children and their parents. Trained and calibrated dentists examined 1215 children aged 1-4 years for DC and TDI, and 839 children aged 3 and 4 years for ETW in 19 Basic Health Units (BHU) of the municipality of Diadema during the first stage of the National Children's Vaccination in 2012. For the assessment of DC the Knutson, dmf-t and dmf-s index were used, a modified Andreasen criteria was used for TDI and a modified version of the O'Brien index for ETW. Furthermore, the occurrence of associated factors was investigated using a structured questionnaire prepared after reviewing the literature. In order to assess OHRQoL, parents or caregivers answered the Brazilian version of the Early Childhood Oral Health Impact Scale (B-ECOHIS). Data were statistically analyzed using Poisson regression (CI 95%) which was necessary to evaluate the associated factors and the OHRQoL of the oral health problems studied. In order to determine the trend of prevalence the Chi-square for trend test was used for a significance level of 5%. In the population studied, it was found that the prevalence of DC, TDI, ETW was 20.3%, 20.1% and 51.3% respectively. Enamel fracture (72.7%) was the most prevalent TDI. ETW lesions were most prevalent in the upper incisors being the most lesions in enamel only (83.3%). The Factors associated with DC were age and having 2 or more children in the family, for TDI the factors were age and presence of anterior open bite and/or increased overjet and for ETW the factors were drinking soft drink or juice more than 3 times a day, keeping the drink in the mouth without swallowing or using baby's bottle, report of gastroesophageal reflux and living with the father only. Findings show decreasing, increasing and stationary trends in the prevalence of DC, TDI and ETW respectively. When evaluating the impact on the OHRQoL, it was observed that DC (PR: 3.09; p <0.001) as well the presence of complicated TDI (PR: 2.10; p=0.048) had a negative impact on the OHRQoL. As a result, in the population studied, there is a decreasing in the prevalence of DC, an increasing trend in the prevalence of TDI and a high and stable prevalence of ETW. DC and the presence of complicated TDI were associated with worse OHRQoL of preschool children and their parents or caregivers.^ien
CY  - São Paulo
KW  - Tooth, Deciduous/growth & development
Tooth, Deciduous/physiology
Epidemiology/classification
Epidemiology/statistics & numerical data
Pathology, Oral/methods
Quality of Life
Humans
Male
Female
Infant
Child, Preschool
Child
PB  - s.n
PY  - 2015
T2  - Estudo epidemiológico sobre as condições de saúde bucal de crianças menores de cinco anos de idade no município de Diadema, São Paulo - 2012
UR  - pt
ID  - 1409
ER  - 


TY  - THES
AB  - Introdução: As doenças crônicas que envolvem tratamento clínico e cirúrgico podem comprometer a qualidade de vida. Poucos estudos analisam a qualidade de vida de pacientes com distúrbios do desenvolvimento sexual (DDS). O objetivo foi avaliar a qualidade de vida de pacientes com DDS com o diagnostico etiológico estabelecido, seguidos até a idade adulta em um único centro terciário. Pacientes e Métodos: 144 pacientes adultos com DDS (56 pacientes com DDS 46,XX - 49 com sexo social feminino e 7 com o sexo social masculino, bem como, 88 pacientes com DDS 46,XY - 54 com sexo social feminino e 34 com sexo social masculino). Instrumento: A avaliação da qualidade de vida foi realizada através do questionário WHOQOL-Bref. Resultados: Os pacientes com DDS 46,XX e 46,XY apresentaram escores de qualidade de vida semelhante e comparáveis aos escores da população brasileira geral. Os pacientes com DDS do sexo social masculino tiveram melhores escores no domínio psicológico do que os pacientes do sexo social feminino, da mesma forma que a população geral brasileira. Dentro do grupo DDS 46,XY, também os pacientes com o sexo social masculino tiveram melhores escores de qualidade de vida em comparação aos do sexo social feminino. Para avaliar o impacto na qualidade de vida dos pacientes com DDS 46,XY criados no sexo social feminino, foi comparado os escores de qualidade de vida nos pacientes registrados no sexo social masculino com aqueles dos pacientes registrados no sexo social feminino e que mudaram para o sexo social masculino. Ambos os grupos apresentaram escores semelhantes de qualidade de vida. Comparou-se ainda, a qualidade de vida de pacientes com DDS 46,XY com deficiência de 5alfa-RD2 e pacientes com DDS, devido à defeitos na secreção ou ação da testosterona. Ambos os grupos apresentaram qualidade de vida semelhante entre si para as questões gerais e nos quatro domínios. A maioria das variáveis que influenciaram a qualidade de vida foram saúde geral,...^ipt
Objective: Chronic diseases involving medical and surgical treatment may compromise the quality of life. Few studies have focused on the quality of life of patients with disorders of sex development (DSD). The aim was to evaluate quality of life in DSD patients with defined diagnoses followed until adulthood in a single tertiary centre. Patients and Methods: 144 Adult DSD patients (56 patients with 46,XX DSD - 49 with female social sex and 7 with male social sex as well as 88 patients with 46,XY DSD - 54 with female social sex and 34 with male social sex). Measurements: Quality of life using WHOQOL-Bref questionnaire Results: Both 46,XX and 46,XY DSD patients had similar quality of life scores on the WHOQOL-Bref, comparable to the scores of the Brazilian general population. Male social sex DSD patients had better scores on the psychological domain than female social sex DSD patients, as found in the Brazilian general population. In addition, among the 46,XY DSD group, the male social sex patients had better quality of life compared to the female social sex patients. To estimate the impact on quality of life of patients with DDS 46, XY raised in females social sex, we analyzed the quality of life scores of patients raised with male social sex with those patients registered with female social sex who changed to male social sex. Both groups had similar quality of life. We also evaluate the impact of testosterone in the quality of life of patients with 46,XY DSD with 5alfa-RD2 deficiency and patients with DSD due to testosterone secretion or action defects. Both groups showed similar quality of life. The most influencing variables on quality of life of all group of patients were general health, positive feelings and spirituality, religion and personal beliefs, each of them contributing with 18% of the variability of the general quality of life score. There was a positive and significant correlation between sexual performance and general quality of life, although...^ien
CY  - São Paulo
KW  - Disorders of Sex Development
Gender Identity
Psychology
Psychology, Clinical
Quality of Life
Retrospective Studies
Sex Differentiation
Sexual Development
TRANSTORNOS ABSTRACTING AND INDEXING AS TOPIC, XX DO DESENVOLVIMENTO SEXUAL
TRANSTORNOS ABSTRACTING AND INDEXING AS TOPIC, XY DO DESENVOLVIMENTO SEXUAL
Sexual Behavior/psychology
Surveys and Questionnaires
Humans
Male
Female
Adult
PB  - s.n
PY  - 2015
T2  - Avaliação da qualidade de vida de pacientes adultos com distúrbio do desenvolvimento sexual (DDS) 46, XX e 46, XY em uma larga coorte de um único centro terciário
UR  - pt
ID  - 1411
ER  - 


TY  - THES
AB  - O Distúrbio do Espectro do Autismo caracteriza-se como uma síndrome comportamental complexa, que compromete o processo do desenvolvimento ao longo da vida, ocorrendo uma grande variabilidade na intensidade e forma de expressão da sintomatologia, nas áreas que definem o seu diagnóstico. Pessoas com autismo necessitam de atenção especial durante toda a vida e é necessário voltar a atenção também para cuidador. O estresse parental da família de uma criança com autismo é significantemente maior do que o observado em famílias de crianças com desenvolvimento típico ou outras deficiências. A comunicação é um aspecto especialmente afetado nos quadros de autismo e pode ser potencializadora do estresse, sendo uma das primeiras preocupações dos pais. Assim foi indagado se, com relação à comunicação, o fato do filho com autismo não usar alguma fala para se comunicar teria relação com o aumento do nível de estresse dos pais. O Objetivo deste estudo foi investigar o nível de estresse de pais de crianças com autismo, verificando sua associação com a ausência de oralidade na comunicação de seus filhos. Participaram dessa pesquisa os pais de 75 crianças com autismo e pais de 100 crianças sem nenhuma queixa quanto ao desenvolvimento, que foram divididos em três grupos, sendo o grupo 1 formado por pais de crianças autistas que não apresentam comunicação oral; o grupo 2 por pais de crianças autistas que apresentam comunicação oral e o grupo 3, por pais de crianças sem nenhuma queixa. Todos os participantes responderam ao questionário sócio-demográfico, ao questionário de nível de estresse (formulado pela própria autora) e ao questionário de qualidade de vida. Os resultados mostraram que a maioria dos pais dos três grupos apresentaram médio nível de estresse e que não houve diferença significativa entre os pais de crianças com autismo, com e sem comunicação verbal. Quando os pais de crianças com autismo foram comparados aos pais do grupo controle,...^ipt
Autism spectrum disorders are described as a complex behavioral syndrome. It impairs the development throughout life and has great variability in symptoms and intensity in the various areas that define the diagnosis. Persons with autism need special care during all life and therefore the caretakers need attention too. Parental stress in families with children with autism is significantly higher than the observed in families with children with other disorders or with typical development. Communication is specially affected in autism, is one of parent's first concerns and may increase stress. This study asked if parents of non-verbal children with autism have higher levels of stress than parents of verbal children with autism. The purpose of this study was to assess the stress levels of parents of children with autism and to verify its association with the abscess of verbal communication. Participants were parents of 75 children with autism and 100 parents with no complaints about their children development. They were divided in 3 groups: Group 1 comprised by parents by children with autism and no verbal communication; Group 2 comprised by parents by verbal children with autism and Group 3 with parents with no complaints about their children development. All participants responded to a socio-demographic questionnaire, to a stress level questionnaire (proposed by the author) and the questionnaire about quality of life. Results show that most parents from the three groups presented medium level of stress and that there was no significant difference between parents of children with autism with and without verbal communication. When parents of children with autism were compared with parents from the control group a significant difference was observed, with more parents of children with autism with high levels of stress. Associations between the stress level and the quality of life were also observed, showing that when higher stress levels were reported, lower...^ien
CY  - São Paulo
KW  - Autistic Disorder
Life Change Events
Nonverbal Communication
Parents
Quality of Life
Stress, Psychological
Surveys and Questionnaires
Humans
Male
Female
Child
PB  - s.n
PY  - 2015
T2  - Correlação entre a oralidade de crianças com distúrbios do espectro do autismo e o nível de estresse de seus pais
UR  - pt
ID  - 1412
ER  - 


TY  - THES
AB  - O objetivo do presente estudo foi avaliar o efeito do tratamento periodontal na qualidade de vida de pacientes portadores de Síndrome Metabólica (SM), em uma amostra de 48 pacientes. Os pacientes apresentavam diagnóstico de Periodontite e SM e foram randomizados para dois grupos de tratamento: um grupo ao qual era oferecido tratamento periodontal imediato e outro grupo de tratamento tardio, que receberia o tratamento periodontal após seis meses da sua inclusão no estudo. Para aferir qualidade de vida relacionada à saúde bucal e qualidade de vida geral, foram usados os instrumentos OHIP-14 e WHOQoL-bref, respectivamente. Exames periodontais completos avaliaram Índice de placa visível, Índice de sangramento gengival, Fatores retentivos de placa, Profundidade de sondagem, Sangramento à sondagem e Nível de inserção clínica, em seis sítios por dente. Além disso, exames antropométricos, exames sorológicos e entrevistas com os questionários de qualidade de vida foram realizados no momento inicial e após seis meses do início do estudo. Os dois grupos se mostraram semelhantes no momento inicial. Após seis meses, foram observadas reduções significativas no grupo de tratamento imediato para todos os parâmetros periodontais clínicos. A análise do WHOQoL-bref por domínios mostrou pequenas alterações não significativas em ambos os grupos. Na avaliação dos escores totais de OHIP-14 foi observada, após 6 meses, uma redução de 18,6 para 15 (&#916;=3,6) no grupo tardio e de 15 para 5,7 (&#916;=9,3) no grupo imediato, com diferenças estatisticamente significantes entre os grupos (p=0,003)...^ipt
The aim of this study was to assess the effect of periodontal treatment in quality of life of patients with Metabolic Syndrome, in a sample of 48 patients. The patients showed diagnosis of Periodontitis and Metabolic Syndrome and were randomized for two treatment groups: 1) immediate periodontal treatment 2) later treatment, six months after study inclusion. The instruments OHIP-14 and WHOQoL-bref were used to assess oral health related quality of life and general quality of life, respectively. Complete periodontal exams evaluated plaque visible index, gingival bleeding index, plaque retentive factors, probing depth, bleeding on probing and clinical attachment level, on six sites per tooth. Furthermore, antropometrics, blood exams and interview with quality of life measures instruments were performed in baseline and six months after the beginning of the study. Both groups were similar in baseline. After six months, significant reductions on immediate treatment group for all clinical periodontal parameters were observed. The WHOQoL-bref analysis by domains showed no significant small changes, for both groups. After six months, a decrease of 18,6 to 15 (&#916;=3,6) for the later treatment group and 15 to 5,7 (&#916;=9,3) for the immediate treatment group was observed in the evaluation of OHIP-14 for total scores, with statistical significant differences between the groups (p=0,003). These differences resulted in an effect size of 0,27 (small) for the later treatment group and 0,78 (moderate) for the immediate treatment group...^ien
CY  - Porto Alegre
KW  - Metabolic Syndrome
Periodontitis
Public Health
Quality of Life
Periodontal Diseases
Humans
Male
Female
PB  - s.n
PY  - 2015
T2  - O impacto do tratamento periodontal na qualidade de vida de pacientes portadores de síndrome metabólica: uma análise parcial de um ensaio clínico randomizado
UR  - pt
ID  - 1413
ER  - 


TY  - THES
AB  - Introdução: Identificar fatores que contribuem para a aspiração e o desenvolvimento de complicações pulmonares nos pacientes disfágicos após tratamento do câncer de cabeça e pescoço (CCP) poderá contribuir para uma intervenção fonoaudiológica mais efetiva, melhorando a qualidade de vida destes indivíduos. Objetivo: identificar fatores de risco relacionados à penetração/aspiração, pneumonia e à função pulmonar pós-tratamento e avaliar a qualidade de vida (QV) de pacientes tratados do CCP. Método: Trata-se de um estudo prospectivo, realizado no Departamento de Cirurgia de Cabeça e Pescoço e Otorrinolaringologia, com pacientes com diagnóstico de CCP, sem tratamento prévio, no período de fevereiro de 2012 a maio de 2014, independentes de sexo e idade. Foram coletadas informações da evolução clínica pulmonar e possíveis fatores de risco para a penetração/aspiração: dados demográficos e clínicos, consumo de tabaco e álcool, uso de drogas que mudam o pH gástrico, HAD – Escala de ansiedade e depressão hospitalar, apoio da família, adesão do paciente, índice de massa corporal (IMC), higiene oral, nível de atividade física (IPAQ) e nível de consciência (Escala de Glasgow). Os pacientes foram submetidos à avaliação videofluoroscópica da deglutição, prova de função pulmonar e aplicação dos questionários de QV (UW-QOL – QV da Universidade de Washington; SGRQ – Questionário do Hospital Saint George na doença respiratória; MDADI – Questionário de disfagia M.D. Anderson)...^ipt
Introduction: To identify factors that contribute to aspiration and the development of pulmonary complications in dysphagia patients following head and neck cancer (HNC) treatment, which may contribute to a more effective SLP therapy intervention, thus improving the quality of life of these individuals. Objective: To identify risk factors related to penetration/aspiration and pulmonary clinical outcome post-treatment, and also to assess the quality of life (QOL) of patients treated for HNC. Methods: This was a prospective study conducted at the Head and Neck and Otorhinolaryngology Department with patients diagnosed with HNC, without prior treatment, from February 2012 to May 2014, independent of sex and age. The following information relating to pulmonary clinical outcome and possible risk factors for penetration/aspiration were collected: demographic and clinical data, tobacco and alcohol consumption, the usage of drugs that change gastric pH, HAD - Hospital Anxiety and Depression scale, family support, patient adherence, body mass index (BMI), oral hygiene, level of physical activity (IPAQ) and level of consciousness (Glasgow Scale). Patients were submitted to videofluoroscopic swallowing assessment, pulmonary function test and application of QOL questionnaires (UW-QOL – QV, University of Washington; SGRQ, Saint George Hospital Questionnaire; MDADI, MD Anderson Dysphagia Inventory). Patients were assessed in four stages: pretreatment, 1 to 3 months post-treatment, 6 to 9 months post-treatment and 12 to 18 months post-treatment. Results: The study consisted of 38 patients (28 males; 73.7%), with a mean age of 60 years (27-85 years). History of aspiration pneumonia was observed in 4 patients (10.5%). About half of the patients (47.4%) were dysphagic in pretreatment...^ien
CY  - São Paulo
KW  - Pneumonia, Aspiration/complications
Quality of Life
Risk Factors
Spirometry
Deglutition Disorders/complications
PB  - s.n
PY  - 2015
T2  - Fatores de risco relacionados à aspiração, pneumonia e função pulmonar, e qualidade de vida em acientes disfágicos com câncer de cabeça e pescoço
UR  - pt
ID  - 1414
ER  - 


TY  - THES
AB  - O objetivo deste estudo foi verificar as correlações da doença periodontal, perda dentária e edentulismo com fatores socioeconômicos e demográficos, necessidades e uso dos serviços de saúde bem como o impacto dessas correlações na saúde bucal de adultos e idosos brasileiros e comparar a estimativa padrão de necessidades com a abordagem sócio-odontológica. Os dados utilizados foram obtidos da pesquisa epidemiológica conduzida em 2010 pelo ministério da saúde chamada "SBBrasil 2010". A amostra foi composta de 9779 pessoas entre 35-44 anos e 7619 idosos entre 65-74 anos. Os desfechos em saúde bucal foram: sangramento pós sondagem e/ou cálculo dentário, perda de inserção periodontal, perda dentária e edentulismo. Nível de escolaridade e renda foram utilizados como indicadores socioeconômicos. Gênero, etnia, região de residência, uso de serviços odontológicos, impacto dos dentes nas atividades diárias e outras variáveis foram adicionadas aos modelos para ajustar a análise. Regressão de Poisson foi realizada para verificar as disparidades socioeconômicas e demográficas em saúde bucal com relação aos determinantes proximais e distais disponíveis no banco de dados. O teste de McNemar foi utilizado para comparar as estimativas padrão de necessidade e o respectivo impacto relacionado. Os resultados mostraram associação (p<0.05) entre aspectos socioeconômicos e demográficos e as variáveis de saúde bucal. Pessoas que declararam até 8 anos de educação formal demonstraram maior prevalência em todas as doenças bucais estudadas. Da mesma forma, adultos que declaram renda de até 500 reais, tiveram maior prevalência em três das quatro doenças estudadas. Etnia esteve associada a sangramento pós sondagem e/ou cálculo dentário (PR=1.19) e perda dentária (PR=1.45) entre adultos que declararam-se pardos. Ter realizado consulta odontológica no serviço público agiu como fator de proteção para edentulismo (PR=0.68) no grupo de 35-44 anos. Todas as variáveis desfecho mostraram...^ipt
The aim of this study was to verify the correlations of periodontal disease, tooth loss and edentulousness with socioeconomic and demographic factors, health needs and health services as well as the impact of these correlations on oral health among Brazilian adults and elderly and compare the standard estimate of need with a sociodental assessment. The data originated from a national epidemiological survey on oral health conducted in 2010 by the Brazilian Health Ministry ("SBBrasil 2010"). The sample comprised 9779 people between 35-44 years old and 7619 elderly between 65-74 years old. The oral health outcomes were as follows: bleeding on probing and/or dental calculus, periodontal loss of attachment, tooth loss and edentulousness. Education level and declared income were used as indicators of socioeconomic status. Gender, ethnicity, region of residence, use of dental care, impact of teeth in daily activities, and other variables were added to the models to adjust the regression analysis. Poisson regression was performed to verify the socioeconomic and demographic disparities in oral health with regard to the proximal and distal determinants of health available in the data set. McNemar's test was applied to compare standard estimates of need and the respective impact-related. The results showed associations (p<0.05) between socioeconomic and demographic aspects and all oral health variables. People who had up to 8 years of formal education had increased the prevalence to develop any of the oral diseases on this study. As much as adults whom declared income up to 500 BRL, that had increased the prevalence to develop three of the four studied conditions. Ethnicity had association with bleeding on probing/or dental calculus (PR=1.19) and tooth loss (PR=1.45) between adults who declared themselves as brown. Having a consultation performed at a public health clinic was a protective factor for edentulousness (PR=0.68) among the group with 35- 44 years old...^ien
CY  - Araçatuba
KW  - HEALTH INEQUALITIES
Health Status Disparities
Mouth, Edentulous
Oral Health
Periodontal Diseases
Quality of Life
Socioeconomic Factors
Tooth Loss
Humans
Male
Female
PB  - s.n
PY  - 2015
T2  - Condição periodontal, perda dentária e diferenças socioeconômicas em adultos e idosos brasileiros
UR  - pt
ID  - 1415
ER  - 


TY  - THES
AB  - Apesar dos avanços da odontologia preventiva mundial, o número de indivíduos desdentados ainda é grande. Muitos pacientes têm dificuldades na utilização das próteses totais convencionais, principalmente, as mandibulares. Uma alternativa de tratamento nessas situações é a instalação de overdentures implanto suportadas. Esse tratamento já é bem estabelecido na literatura, mas ainda não há estudos que comparem o que ocorre com a atividade elétrica, força de mordida e qualidade de vida dos pacientes até o momento da adaptação com as novas dentaduras. Avaliamos a eficiência do tratamento bem como sua evolução em cinco etapas distintas, com as próteses totais antigas (I), após a cirurgia de instalação dos implantes com as próteses mandibulares reembasadas (II), após a instalação dos cicatrizadores (III), no momento da instalação das novas próteses (IV) e após três meses de uso (V). Foram selecionados 12 pacientes completamente desdentados, de acordo com critérios de inclusão e exclusão preestabelecidos, para a instalação de overdentures retidas por dois implantes mandibulares e próteses totais maxilares como antagonistas. Em cada etapa avaliamos os pacientes por meio da eletromiografia de temporal e masseter, da força de mordida e também aplicamos o questionário OHIP edent para avaliar a qualidade de vida desses pacientes. Nos resultados encontramos uma diminuição da atividade elétrica para a mastigação habitual de uvas passas, repouso e movimento de lateralidade, a força de mordida e a qualidade de vida dos pacientes aumentaram progressivamente durante o estudo (p &#706; 0,05). Comprovando que essa reabilitação deveria se tornar padrão para indivíduos desdentados e que seus benefícios já são observados antes mesmo de sua completude.^ipt
Despite advances in preventive dentistry in Brazil, the number of edentulous individuals is still great. Many patients present difficulty when using conventional dentures, especially towards the mandibular one. A treatment option for these situations is the installation of implant-retained prostheses. Although this treatment is well established in the literature, there are no studies comparing what happens to muscles and quality of life of patients during the treatment. We selected 12 completely edentulous patients, according to pre-established inclusion and exclusion criteria, to rehabilitate with mandibular overdentures retained by two dental implants and a complete denture as antagonists. We evaluated the efficacy of the treatment and its evolution in five distinct steps, initially with the old complete dentures (I) after the implants placement with the mandibular prosthesis relined (II) after the placement on of the healing abutments (III), after the installation and adaptation of new prostheses (IV) and after three months of its use (V). At each stage, we evaluated patients through the temporal and masseter electromyography (EMG), bite force and the questionnaire OHIP Edent to assess the quality of life of these patients. The results for EMG found a decrease in muscle activity during the mastication of raisins, rest and lateral movements, while the bite force and the quality of life of patients gradually improved during the study (p &#706; 0.05). Proving that this rehabilitation should become standard for edentulous individuals and that the benefits of treatment are observed even before its completion.^ien
CY  - Araçatuba
KW  - Dental Implants
Denture, Complete
Electromyography
Masseter Muscle
Quality of Life
Temporal Muscle
Humans
Male
Female
Aged
Aged, 80 and over
PB  - s.n
PY  - 2015
T2  - Avaliação eletromiográfica dos músculos masseter e temporal, força de mordida e qualidade de vida em pacientes desdentados antes, durante e após a instalação e adaptação de novas próteses - total maxilar e overdenture mandibular sobre implante
UR  - pt
ID  - 1416
ER  - 


TY  - THES
AB  - A adolescência representa um período de grandes transformações, os conceitos e a formação de caráter desenvolvidos nessa fase perpetuam ao longo da vida. A imagem corporal, muitas vezes é superestimada pelos jovens. Desvios do padrão estético de beleza, como a má oclusão, podem afetar negativamente o convívio social. O bullying, em idade escolar é cada vez mais reconhecido como um problema importante que afeta o bem-estar e o funcionamento social. Objetivou-se verificar a associação de bullying e necessidade de tratamento ortodôntico com nível de autoestima e qualidade de vida relacionada a saúde bucal em adolescentes brasileiros matriculados na rede pública de ensino. Trata-se de um estudo epidemiológico transversal de base populacional. A população foi composta por adolescentes de 11 a 16 anos, matriculados na rede pública de ensino de um município de médio porte do noroeste paulista. Para avaliar a necessidade de tratamento ortodôntico foi utilizado o índice Dental Aesthetic Index (DAI). As demais variáveis foram coletadas por meio de um questionário autoaplicável, contendo informações sobre tratamento ortodôntico prévio, desejo de corrigir o dente para melhorar a aparência, a escala Global Negative Self-Evaluation (GES) e o índice Oral Health Profile -14 (OHIP-14). Para avaliação do bullying foi utilizado o questionário Kisdcape. A análise dos dados foi feita utilizando estatística descritiva, análises de associação e regressão logística multivariada. No total, 815 adolescentes participaram da pesquisa. Houve associação estatisticamente significante entre a autoestima e as variáveis: sexo (p<.0001), vontade de corrigir os dentes para melhorar a aparência (p=0.0006), vítima de bullying (p<.0001), frequência com que sofreu bullying (p=0.0111) e consequências do bullying (p<.0001). Apresentaram-se como fator de risco para qualidade de vida ruim, aqueles que não realizaram tratamento ortodôntico prévio (OR= 2.191) e vítimas de bullying com consequências...^ipt
The adolescence is the period of life when all big transformations occur; concepts and character formation developed in this period last for the rest of a person's life. Because body image is often super estimated by teenagers, deviation from beauty standards and ideals, such as the malocclusion, may negatively affect the social interactions. Bullying in school ages is recognized as an important problem that affects welfare and social interactions. Based on this context, this study's goal was to verify the association of the need for orthodontic treatment and bullying with the level of self-esteem and the oral health-related quality of life of Brazilian teenagers enrolled in public schools. This is a population-based, cross-sectional epidemiological study. The population is comprised from 11 to 16 year-old teenagers, enrolled in public schools from a medium-sized city of the northwest region of the state of São Paulo, Brazil. Dental Aesthetic Index (DAI) was used to verify the need for orthodontic treatment. Other variables were collect through the use of a self-reporting questionnaire, containing information on previous orthodontic treatment, desire to correct the tooth to improve appearance, the Oral Health Impact Profile-14 (OHIP-14) and Gloval Negative Self-Evaluation (GES) scales. Kidscape questionnaire was used to assess bullying. Descriptive statistics, association analysis and multivariable logistic regression were used for data analysis. Totally, 815 teenagers participated of the study. The variable self-esteem had a statistically significant association with gender (p<.0001), the desire to correct the tooth to improve appearance (p=0.0006), the fact of being a bullying victim (p<.0001), the frequency with which the teenager suffered bullying (p=0.0111) and the effects of bullying (p<.0001). The factors nonwhite teenagers (OR=1.914) and bullying victims that experienced negative effects after bullying (OR= 3.343) were significant for a quite low...^ien
CY  - Araçatuba
KW  - Methods
Bullying
Dental Care
Oral Health
Orthodontics
Quality of Life
Self Concept
Dental Care/methods
Humans
Male
Female
Child
Adolescent
PB  - s.n
PY  - 2015
T2  - Bullying e má oclusão relacionados a autoestima e qualidade de vida em adolescentes
UR  - pt
ID  - 1417
ER  - 


TY  - THES
AB  - O presente estudo teve como objetivos avaliar a prevalência, gravidade e fatores associados à Cárie Dentária (CD), Lesão Dentária Traumática (LDT) e Desgaste Dentário Erosivo (DDEr) em crianças menores de 5 anos de idade no Município de Diadema, São Paulo. Em posse de esses dados, também foram objetivos investigar a tendência da prevalência desses problemas de saúde bucal e avaliar o impacto que esses problemas causam na Qualidade de Vida Relacionada à Saúde Bucal (QVRSB) das crianças examinadas e de seus pais. Cirurgiões dentistas treinados e calibrados examinaram 1215 crianças de 1, 2, 3 e 4 anos de idade para CD e LDT e 839 crianças de 3 e 4 anos de idade para DDEr nas 19 Unidades Básicas de Saúde (UBS) do Município de Diadema durante o dia da Campanha de Multivacinação Infantil em 2012. Para a avaliação dos problemas de saúde foram utilizados os índices de Knutson, ceo-d e ceo-s para CD, os critérios modificados de Andreasen para LDT e o índice de O´Brien modificado para DDEr. A ocorrência de fatores associados foi investigada por meio de um questionário elaborado especificamente para esta pesquisa, com base na literatura. Para avaliar a QVRSB os pais ou responsáveis responderam à versão brasileira do Early Childhood Oral Health Impact Scale (B-ECOHIS). Os dados foram analisados estatisticamente utilizando a regressão de Poisson (IC 95%) para determinar os fatores associados e a QVRSB dos problemas de saúde bucal estudados. Para determinar a tendência da prevalência foi utilizado o Teste de Qui-quadrado para tendência com um nível de significância de 5%. Na população estudada foi encontrada uma prevalência de CD, LDT e DDEr de 20,3%, 20,1% e 51,3% respectivamente.^ipt
O ceo-d e ceo-s do total da amostra foi de 0,7 e 1,2 respectivamente. A fratura de esmalte (72,7%) foi a LDT mais prevalente. As lesões de DDEr foram mais prevalentes em incisivos superiores sendo a maioria das lesões encontradas em esmalte (83,3%). Os fatores associados para CD foram a idade da criança e ter 2 ou mais filhos na família; LDT foram a idade e a presença de mordida aberta anterior e/ou sobressaliência acentuada; DDEr foram consumir refrigerante e suco mais de 3 vezes ao dia, deixar a bebida na boca ou beber na mamadeira, relato de refluxo gastroesofágico e morar só com o pai. Observou-se tendências de diminuição, aumento e estacionária nas prevalências de CD, LDT e DDEr respectivamente. Ao avaliar o impacto na QVRSB foi observado que, a CD (RP:3,09; p<0,001) assim como as LDT complicadas (RP:2,10; p=0,048) têm um impacto negativo na QVRSB e o DDEr (RP:0,79; p=0,163) não mostrou ter um impacto na QVRSB. Por tanto, na população estudada, existe uma tendência de declínio da prevalência da CD, de aumento de LDT e uma alta e constante prevalência de DDEr. As lesões de CD e LDT complicadas têm um impacto negativo na QVRSB das crianças e de seus pais ou cuidadores.^ipt
The objective of this study was to assess the prevalence, severity and factors associated of Dental Caries (DC), Traumatic Dental Injury (TDI) and Erosive Tooth Wear (ETW) in children the age of five in the municipality of Diadema, São Paulo. Given these data, an additional objective of this study was to investigate the trend of prevalence of these oral health problems and assess the impact that these problems cause on the Oral Health-Related Quality of Life (OHRQoL) in preschool children and their parents. Trained and calibrated dentists examined 1215 children aged 1-4 years for DC and TDI, and 839 children aged 3 and 4 years for ETW in 19 Basic Health Units (BHU) of the municipality of Diadema during the first stage of the National Children's Vaccination in 2012. For the assessment of DC the Knutson, dmf-t and dmf-s index were used, a modified Andreasen criteria was used for TDI and a modified version of the O'Brien index for ETW. Furthermore, the occurrence of associated factors was investigated using a structured questionnaire prepared after reviewing the literature. In order to assess OHRQoL, parents or caregivers answered the Brazilian version of the Early Childhood Oral Health Impact Scale (B-ECOHIS). Data were statistically analyzed using Poisson regression (CI 95%) which was necessary to evaluate the associated factors and the OHRQoL of the oral health problems studied. In order to determine the trend of prevalence the Chi-square for trend test was used for a significance level of 5%. In the population studied, it was found that the prevalence of DC, TDI, ETW was 20.3%, 20.1% and 51.3% respectively. Enamel fracture (72.7%) was the most prevalent TDI.^ien
ETW lesions were most prevalent in the upper incisors being the most lesions in enamel only (83.3%). The Factors associated with DC were age and having 2 or more children in the family, for TDI the factors were age and presence of anterior open bite and/or increased overjet and for ETW the factors were drinking soft drink or juice more than 3 times a day, keeping the drink in the mouth without swallowing or using baby's bottle, report of gastroesophageal reflux and living with the father only. Findings show decreasing, increasing and stationary trends in the prevalence of DC, TDI and ETW respectively. When evaluating the impact on the OHRQoL, it was observed that DC (PR: 3.09; p <0.001) as well the presence of complicated TDI (PR: 2.10; p=0.048) had a negative impact on the OHRQoL. As a result, in the population studied, there is a decreasing in the prevalence of DC, an increasing trend in the prevalence of TDI and a high and stable prevalence of ETW. DC and the presence of complicated TDI were associated with worse OHRQoL of preschool children and their parents or caregivers.^ien
CY  - São Paulo
KW  - Tooth, Deciduous/growth & development
Tooth, Deciduous/physiology
Epidemiology/classification
Epidemiology/statistics & numerical data
Pathology, Oral/methods
Quality of Life
Humans
Male
Female
Infant
Child, Preschool
Child
PB  - s.n
PY  - 2015
T2  - Estudo epidemiológico sobre as condições de saúde bucal de crianças menores de cinco anos de idade no município de Diadema, São Paulo - 2012
UR  - pt
ID  - 1427
ER  - 


TY  - THES
AB  - A adolescência representa um período de grandes transformações, os conceitos e a formação de caráter desenvolvidos nessa fase perpetuam ao longo da vida. A imagem corporal, muitas vezes é superestimada pelos jovens. Desvios do padrão estético de beleza, como a má oclusão, podem afetar negativamente o convívio social. O bullying, em idade escolar é cada vez mais reconhecido como um problema importante que afeta o bem-estar e o funcionamento social. Objetivou-se verificar a associação de bullying e necessidade de tratamento ortodôntico com nível de autoestima e qualidade de vida relacionada a saúde bucal em adolescentes brasileiros matriculados na rede pública de ensino. Trata-se de um estudo epidemiológico transversal de base populacional. A população foi composta por adolescentes de 11 a 16 anos, matriculados na rede pública de ensino de um município de médio porte do noroeste paulista. Para avaliar a necessidade de tratamento ortodôntico foi utilizado o índice Dental Aesthetic Index (DAI). As demais variáveis foram coletadas por meio de um questionário autoaplicável, contendo informações sobre tratamento ortodôntico prévio, desejo de corrigir o dente para melhorar a aparência, a escala Global Negative Self-Evaluation (GES) e o índice Oral Health Profile -14 (OHIP-14). Para avaliação do bullying foi utilizado o questionário Kisdcape. A análise dos dados foi feita utilizando estatística descritiva, análises de associação e regressão logística multivariada. No total, 815 adolescentes participaram da pesquisa. Houve associação estatisticamente significante entre a autoestima e as variáveis: sexo (p<.0001), vontade de corrigir os dentes para melhorar a aparência (p=0.0006), vítima de bullying (p<.0001), frequência com que sofreu bullying (p=0.0111) e consequências do bullying (p<.0001). Apresentaram-se como fator de risco para qualidade de vida ruim, aqueles que não realizaram tratamento ortodôntico prévio (OR= 2.191) e vítimas de bullying com consequências...^ipt
The adolescence is the period of life when all big transformations occur; concepts and character formation developed in this period last for the rest of a person's life. Because body image is often super estimated by teenagers, deviation from beauty standards and ideals, such as the malocclusion, may negatively affect the social interactions. Bullying in school ages is recognized as an important problem that affects welfare and social interactions. Based on this context, this study's goal was to verify the association of the need for orthodontic treatment and bullying with the level of self-esteem and the oral health-related quality of life of Brazilian teenagers enrolled in public schools. This is a population-based, cross-sectional epidemiological study. The population is comprised from 11 to 16 year-old teenagers, enrolled in public schools from a medium-sized city of the northwest region of the state of São Paulo, Brazil. Dental Aesthetic Index (DAI) was used to verify the need for orthodontic treatment. Other variables were collect through the use of a self-reporting questionnaire, containing information on previous orthodontic treatment, desire to correct the tooth to improve appearance, the Oral Health Impact Profile-14 (OHIP-14) and Gloval Negative Self-Evaluation (GES) scales. Kidscape questionnaire was used to assess bullying. Descriptive statistics, association analysis and multivariable logistic regression were used for data analysis. Totally, 815 teenagers participated of the study. The variable self-esteem had a statistically significant association with gender (p<.0001), the desire to correct the tooth to improve appearance (p=0.0006), the fact of being a bullying victim (p<.0001), the frequency with which the teenager suffered bullying (p=0.0111) and the effects of bullying (p<.0001). The factors nonwhite teenagers (OR=1.914) and bullying victims that experienced negative effects after bullying (OR= 3.343) were significant for a quite low...^ien
CY  - Araçatuba
KW  - Bullying
Dental Care
Malocclusion
Oral Health
Orthodontics
Quality of Life
Self Concept
Humans
Male
Female
Child
Adolescent
PB  - s.n
PY  - 2015
T2  - Bullying e má oclusão relacionados a autoestima e qualidade de vida em adolescentes
UR  - pt
ID  - 1428
ER  - 


TY  - THES
AB  - A obesidade infantil vem ganhando destaque em todo o mundo, uma vez que as crianças com sobrepeso apresentam uma tendência de se tornarem adultas com excesso de peso, ocasionando doenças graves, diminuição da expectativa de vida e insalubridade emocional. A mudança de hábitos que tem levado à substituição dos alimentos ricos em fibras e nutrientes por alimentos industrializados ricos em gorduras e carboidratos facilita o surgimento de problemas odontológicos, mesmo com a exposição a fatores de proteção. O objetivo deste estudo foi analisar a relação entre as condições de saúde bucal e a qualidade de vida de adolescentes com sobrepeso/obesidade e eutróficos em Bauru - São Paulo. A amostra foi constituída por 153 adolescentes aos 12 anos, ambos os gêneros, matriculados na rede de ensino municipal, divididos em dois grupos G1 Sobrepeso/Obesidade (n=65) e G2 Eutróficos (n=88). A avaliação antropométrica foi realizada por meio do Índice de Massa Corpórea (IMC). Os exames bucais foram realizados por 2 examinadores calibrados (Kappa>0,76), avaliando-se cárie dentária (CPOD), fluorose (Índices de Dean e de Fluorose Comunitária), condições periodontais (IPC), desgaste dentário (IDD), má oclusão (DAI) e fluxo salivar (ml/min). O questionário CHILD-OIDP foi aplicado. Para a análise estatística dos dados aplicou-se o teste de normalidade e homogeneidade, empregando-se teste t de Student, Mann-Whitney, Qui-Quadrado, Odds Ratio e Coeficiente Linear de Correlação de Pearson (p<0,05). A média de IMC encontrado foi 22,98±3,39 (masculino) e 23,78±3,23 (feminino) em G1, enquanto que no G2 observou-se 16,95±1,40 (masculino) e 17,41±1,46 (feminino). O CPOD médio foi de 1,28±1,60 (G1) e 1,73±2,30 (G2). A fluorose foi identificada em 23,08% (G1) e 14,77% (G2). As alterações periodontais foram mais prevalentes em G2 (65,91%) do que G1 (52,31%), com a presença de sangramento gengival em 47,69% e 47,73% e de cálculo em 29,23% e 44,32% (G1 e G2, respectivamente)...^ipt
Childhood obesity has been gaining attention throughout the world, since overweight children have a tendency to become overweight adults, causing severe disease, decreased on life expectancy and emotional unhealthiness. The change in habits that have led to the replacement of fiber-rich foods and nutrients for processed foods rich in fats and carbohydrates facilitates the emergence of dental problems, even with exposure to the protective factors. The objective of this study was to analyze the relationship between oral health status and quality of life in overweight / obese and eutrophic adolescents in Bauru - São Paulo. The sample consisted of 153 adolescents age 12, both genders, enrolled in the municipal school system, divided into two groups G1 - Overweight / obesity (n = 65) and G2 - normal weight (n = 88). The anthropometric assessment was performed using the Body Mass Index (BMI). Oral examinations were performed by two calibrated examiners (kappa>0.76), evaluating dental caries (DMFT), fluorosis (Dean and Community fluorosis Indexes), periodontal conditions (CPI), dental wear (DWI), malocclusion (DAI) and salivary flow (ml / min). The CHILD-OIDP questionnaire was applied. Data statistics analysis applied the normality and homogeneity test, using then Student t-test, Mann-Whitney, Chi-square, Odds Ratio and Linear Coefficient of Correlation of Pearson (p <0.05). The mean BMI was 22.98 ± 3.39 (male) and 23.78 ± 3.23 (female) in G1, while in G2 there was 16.95 ± 1.40 (male) and 17, 41 ± 1.46 (female). The average DMFT was 1.28 ± 1.60 (G1) and 1.73 ± 2.30 (G2). Periodontal changes were more prevalent in G2 (65.91%) than G1 (52.31%), with presence of gingival bleeding in 47.69% and 47.73% and calculus in 29.23% and 44 32% (G1 and G2 respectively). All adolescents had some degree of tooth wear, and the incisal / occlusal surface was the most affected (97.88% G1; 97.02% G2). The average DAI obtained in G1 was 31.69 ± 7.93 and 30.46 ± 7.40...^ien
CY  - Bauru
KW  - Mouth Diseases/epidemiology
Oral Health
Quality of Life
Overweight/epidemiology
Anthropometry
Brazil/epidemiology
Cross-Sectional Studies
Mouth Diseases/physiopathology
Observational Study
Sex Distribution
Statistics, Nonparametric
Overweight/physiopathology
Humans
Male
Female
Child
PB  - s.n
PY  - 2015
T2  - Análise da relação entre as condições de saúde bucal e a qualidade de vida em adolescentes com sobrepeso/obesidade e eutróficos em Bauru - SP
UR  - pt
ID  - 1429
ER  - 


TY  - THES
AB  - Objetivou-se avaliar as condições periodontais e de higiene bucal, qualidade de vida e satisfação geral com a vida em pacientes obesos diabéticos e não diabéticos submetidos à cirurgia bariátrica (CB). Estudo observacional longitudinal prospectivo que contou com amostra inicial de 150 indivíduos (G1- obesos diabéticos n=50; G2-obesos não diabéticos, n=50 e G3-eutróficos, n=50). G1 e G2 foram submetidos à CB e avaliados após seis (PO 6m, G1-n=18; G2-n=34) e 12 meses (PO 12m, G1-n=10; G2-n=15). Utilizou-se Índice de Massa Corpórea (IMC), Circunferências da Cintura (CC) e Quadril (CQ) e Relação Cintura-Quadril (RCQ). Os exames bucais foram realizados por um examinador (Kappa>0,81), avaliando sangramento (S), profundidade de sondagem (PS), nível de inserção clínica (NIC), índice de placa (IP), gengivite, periodontite e dentes perdidos. Aplicouse OHIP-14 e Escala de Satisfação com a Vida (SV), além do registro das condições socioeconômicas, hábitos e história médica. Na análise dos dados foram aplicados Análise de Variância pós teste Tukey, Kruskal-Wallis pós teste Dun, Friedman, teste t-Student, Mann-Whitney, Odds ratio, intervalo de confiança 95%, Qui-quadrado e correlação de Pearson (p<0,05). O gênero feminino foi o mais prevalente G1- 80,00%; G2-90,00%; G3-80,00%) e idade média foi 43,48±8,99-G1, 38,70±8,52-G2 e 40,22±12,35-G3. Houve diferença quanto à escolaridade, ocupação, renda, hipertensão e etilismo (p<0,05). Os obesos apresentaram maior PS e IP (p<0,05), porém G1 apresentou maior percentual de S (p<0,05). A periodontite esteve associada ao DM (OR= 3,67; IC 95%= 1,80-7,48; p= 0,000). O impacto bucal na QV foi baixo e a SV não diferiu entre os grupos (p>0,05). Após a CB, houve redução das medidas antropométricas e IP em G1 e G2 (p<0,05) e melhora na SV (p>0,05). A QV foi correlacionada com idade (r=0,165; p=0,043) e dentes perdidos (r=0,446; p=0,000); SV correlacionou-se com RCQ (r=0,196; p=0,016) e IP (r=-0,201; p=0,013). Após a CB, SV correlacionou-se...^ipt
The objective was to evaluate the periodontal conditions and oral hygiene, quality of life and overall satisfaction with life in diabetic and non-diabetic obese patients undergoing bariatric surgery (BS). Prospective longitudinal observational study which included initial sample of 150 subjects (G1- diabetic obese n = 50; non-diabetic obese G2, n = 50 and G3-eutrophic, n = 50). G1 and G2 were subjected to BS and evaluated after six (PO 6m, n = 18, G1, G2, n = 34) and 12 months (PO 12m, n, G1 = 10, G2 = 15-n). Body Mass Index (BMI), waist circumference (WC) and hip (QC) and Waist-Hip Ratio (WHR) were used. Oral examinations were performed by one examiner (kappa> 0.81), evaluating bleeding (B), probing depth (PD), clinical attachment level (CAL), plaque index (PI), gingivitis, periodontitis and tooth loss. OHIP-14 and Satisfaction with Life Scale (LS) were applied, besides the registration of socioeconomic, habits and medical history conditions. In the data analysis were applied ANOVA post hoc Tukey, Kruskal-Wallis post hoc Dun, Friedman, Student t test, Mann-Whitney, odds ratio, 95% confidence interval, chi-square and Pearson correlation (p <0.05). Females were the most prevalent G1-80,00%; G2-90,00%; G3-80,00%) and mean age was 43.48 ± 8.99-G1, 38.70 ± 8.52-G2 and 40.22 ±12.35-G3. There were differences regarding education, occupation, income, hypertension and alcohol consumption (p <0.05). Obese had higher PD and (p <0.05), however G1 showed higher percentage of S (p <0.05). The periodontitis was associated with DM (OR = 3.67; 95% CI = 1.80 to 7.48; p = 0.000). The oral impact on QOL was low and LS did not differ between groups (p> 0.05). After the CB, there was a reduction of the anthropometric measurements and PI in G1 and G2 (p <0.05) and improved LS (p> 0.05). QOL was correlated with age (r = 0.165; p = 0.043) and missing teeth (r = 0.446; p = 0.000); LS correlated with WHR (r = 0.196; p = 0.016) and PI (r = -0.201; p = 0.013)...^ien
CY  - Bauru
KW  - Bariatric Surgery/psychology
Diabetes Mellitus/psychology
Periodontal Diseases/psychology
Oral Hygiene/psychology
Obesity/psychology
Quality of Life/psychology
Analysis of Variance
Anthropometry
Dental Health Surveys
Diabetes Mellitus/physiopathology
Periodontal Diseases/physiopathology
Observational Study
Obesity/physiopathology
Patient Satisfaction
Prospective Studies
Treatment Outcome
Humans
Male
Female
Adult
Middle Aged
PB  - s.n
PY  - 2015
T2  - Condições periodontais e de higiene bucal, qualidade de vida e satisfação com a vida em pacientes obesos diabéticos e não diabéticos submetidos à cirurgia bariátrica
UR  - pt
ID  - 1430
ER  - 


TY  - THES
AB  - O objetivo deste estudo foi verificar as correlações da doença periodontal, perda dentária e edentulismo com fatores socioeconômicos e demográficos, necessidades e uso dos serviços de saúde bem como o impacto dessas correlações na saúde bucal de adultos e idosos brasileiros e comparar a estimativa padrão de necessidades com a abordagem sócio-odontológica. Os dados utilizados foram obtidos da pesquisa epidemiológica conduzida em 2010 pelo ministério da saúde chamada "SBBrasil 2010". A amostra foi composta de 9779 pessoas entre 35-44 anos e 7619 idosos entre 65-74 anos. Os desfechos em saúde bucal foram: sangramento pós sondagem e/ou cálculo dentário, perda de inserção periodontal, perda dentária e edentulismo. Nível de escolaridade e renda foram utilizados como indicadores socioeconômicos. Gênero, etnia, região de residência, uso de serviços odontológicos, impacto dos dentes nas atividades diárias e outras variáveis foram adicionadas aos modelos para ajustar a análise. Regressão de Poisson foi realizada para verificar as disparidades socioeconômicas e demográficas em saúde bucal com relação aos determinantes proximais e distais disponíveis no banco de dados. O teste de McNemar foi utilizado para comparar as estimativas padrão de necessidade e o respectivo impacto relacionado. Os resultados mostraram associação (p<0.05) entre aspectos socioeconômicos e demográficos e as variáveis de saúde bucal. Pessoas que declararam até 8 anos de educação formal demonstraram maior prevalência em todas as doenças bucais estudadas. Da mesma forma, adultos que declaram renda de até 500 reais, tiveram maior prevalência em três das quatro doenças estudadas. Etnia esteve associada a sangramento pós sondagem e/ou cálculo dentário (PR=1.19) e perda dentária (PR=1.45) entre adultos que declararam-se pardos. Ter realizado consulta odontológica no serviço público agiu como fator de proteção para edentulismo (PR=0.68) no grupo de 35-44 anos. Todas as variáveis desfecho mostraram...^ipt
The aim of this study was to verify the correlations of periodontal disease, tooth loss and edentulousness with socioeconomic and demographic factors, health needs and health services as well as the impact of these correlations on oral health among Brazilian adults and elderly and compare the standard estimate of need with a sociodental assessment. The data originated from a national epidemiological survey on oral health conducted in 2010 by the Brazilian Health Ministry ("SBBrasil 2010"). The sample comprised 9779 people between 35-44 years old and 7619 elderly between 65-74 years old. The oral health outcomes were as follows: bleeding on probing and/or dental calculus, periodontal loss of attachment, tooth loss and edentulousness. Education level and declared income were used as indicators of socioeconomic status. Gender, ethnicity, region of residence, use of dental care, impact of teeth in daily activities, and other variables were added to the models to adjust the regression analysis. Poisson regression was performed to verify the socioeconomic and demographic disparities in oral health with regard to the proximal and distal determinants of health available in the data set. McNemar's test was applied to compare standard estimates of need and the respective impact-related. The results showed associations (p<0.05) between socioeconomic and demographic aspects and all oral health variables. People who had up to 8 years of formal education had increased the prevalence to develop any of the oral diseases on this study. As much as adults whom declared income up to 500 BRL, that had increased the prevalence to develop three of the four studied conditions. Ethnicity had association with bleeding on probing/or dental calculus (PR=1.19) and tooth loss (PR=1.45) between adults who declared themselves as brown. Having a consultation performed at a public health clinic was a protective factor for edentulousness (PR=0.68) among the group with 35- 44 years old...^ien
CY  - Araçatuba
KW  - HEALTH INEQUALITIES
Health Status Disparities
Mouth, Edentulous
Oral Health
Periodontal Diseases
Quality of Life
Socioeconomic Factors
Tooth Loss
Humans
Male
Female
PB  - s.n
PY  - 2015
T2  - Condição periodontal, perda dentária e diferenças socioeconômicas em adultos e idosos brasileiros
UR  - pt
ID  - 1432
ER  - 


TY  - THES
AB  - Várias são as propostas para reabilitação da disfagia orofaríngea, sendo a eletroestimulação neuromuscular (EENM) uma nova modalidade de tratamento. Poucos são os trabalhos que comprovam a eficácia deste tratamento na reabilitação da disfagia e ainda não foram encontrados estudos que verificaram o efeito da EENM em idosos em fase tardia do acometimento vascular encefálico. Assim, o objetivo do presente trabalho foi verificar o efeito, a curto e médio prazo, da terapia da deglutição com EENM sensorial em idosos com sequelas de acidente vascular encefálico (AVE) que foram submetidos à terapia fonoaudiológica convencional sem sucesso, quanto ao nível de ingestão oral, ao quadro de disfagia orofaríngea e à qualidade de vida relacionada à deglutição. Para isto 10 indivíduos idosos, pósacidente vascular encefálico (AVE), que já haviam realizado terapia fonoaudiológica convencional foram classificados quanto ao nível de ingestão oral na escala funcional de ingestão oral (FOIS), submetidos à avaliação instrumental (videofluoroscopia) da deglutição utilizando-se líquido, alimento na consistência de pudim e sólido, a partir da qual foi analisado o grau da disfagia orofaríngea por meio da escala Dysphagia Outcome and Severity Scale (DOSS), realizada a classificação na escala de penetração e aspiração e na escala de resíduos. Também foi realizada a aplicação do protocolo de qualidade de vida relacionado à deglutição SWAL-QOL e aos procedimentos terapêuticos propostos, sendo que os exames foram repetidos imediatamente e três meses após a reabilitação. As sessões de terapia foram realizadas três vezes por semana e distribuídas em quatro semanas, totalizando 12 sessões. Cada sessão consistiu em duas etapas de 10 minutos de exercício, nas quais os pacientes foram solicitados a deglutirem a saliva com esforço, ou umapequena quantidade de água a cada 10 segundos durante a EENM. imediatamente após e três meses após as 12 sessões de terapia, todos os indivíduos...^ipt
There are several proposals for rehabilitation of oropharyngeal dysphagia, and the neuromuscular electrical stimulation (NMES) is a new type of treatment. There are few studies proving the efficiency of this treatment in oropharyngeal dysphagia, and studies verifying the effect of NMES in the elderly in late stage of cerebrovascular impairment haven´t been found yet. Thus, the objective of this study is to verify the short- and medium-term effect of the deglutition therapy with sensorial NMES in elderly patients with stroke sequelae, who underwent conventional speech therapy with no success, regarding the level of oral intake, the oropharyngeal dysphagia condition and the quality of life related to deglutition. In order to achieve such objective, 10 poststroke elderly patients, who had already undergone conventional speech therapy, were classified regarding the level of oral intake according to the functional oral intake scale (FOIS). They underwent swallowing instrumental assessment (fluoroscopy) with liquid, solid food and food in the consistency of pudding, their level of oropharyngeal dysphagia was analyzed by means of the Dysphagia Outcome and Severity Scale (DOSS), and they were rated by means of the penetration and aspiration scale and the waste scale. The SWAL-QOL outcomes tool was also applied regarding the quality of life in deglutition and the therapeutic procedures proposed. The sessions were performed three times per week for 4 weeks, a total of 12 sessions. One session consisted of two 10 minutes exercises with a 2 minutes rest period provided between exercises. Patients were asked to forcefully swallow their saliva or a small amount of water every 10 seconds during stimulation. The exams were repeated immediately and three months after rehabilitation. The results show there was an improvement in the deglutition rating for 4 out of the 10 patients immediately after the intervention and, after three months, one patient improved...^ien
CY  - Bauru
KW  - Stroke/rehabilitation
Transcutaneous Electric Nerve Stimulation/methods
Deglutition Disorders/therapy
Analysis of Variance
Stroke/complications
Quality of Life
Severity of Illness Index
Time Factors
Treatment Outcome
Deglutition Disorders/etiology
Deglutition Disorders/physiopathology
Humans
Male
Female
Middle Aged
Aged
Aged, 80 and over
PB  - s.n
PY  - 2015
T2  - Eficácia da eletroestimulação neuromuscular no tratamento da disfagia orofaríngea em idosos acometidos por acidente vascular encefálico
UR  - pt
ID  - 1436
ER  - 


TY  - THES
AB  - A obesidade infantil vem ganhando destaque em todo o mundo, uma vez que as crianças com sobrepeso apresentam uma tendência de se tornarem adultas com excesso de peso, ocasionando doenças graves, diminuição da expectativa de vida e insalubridade emocional. A mudança de hábitos que tem levado à substituição dos alimentos ricos em fibras e nutrientes por alimentos industrializados ricos em gorduras e carboidratos facilita o surgimento de problemas odontológicos, mesmo com a exposição a fatores de proteção. O objetivo deste estudo foi analisar a relação entre as condições de saúde bucal e a qualidade de vida de adolescentes com sobrepeso/obesidade e eutróficos em Bauru - São Paulo. A amostra foi constituída por 153 adolescentes aos 12 anos, ambos os gêneros, matriculados na rede de ensino municipal, divididos em dois grupos G1 Sobrepeso/Obesidade (n=65) e G2 Eutróficos (n=88). A avaliação antropométrica foi realizada por meio do Índice de Massa Corpórea (IMC). Os exames bucais foram realizados por 2 examinadores calibrados (Kappa>0,76), avaliando-se cárie dentária (CPOD), fluorose (Índices de Dean e de Fluorose Comunitária), condições periodontais (IPC), desgaste dentário (IDD), má oclusão (DAI) e fluxo salivar (ml/min). O questionário CHILD-OIDP foi aplicado. Para a análise estatística dos dados aplicou-se o teste de normalidade e homogeneidade, empregando-se teste t de Student, Mann-Whitney, Qui-Quadrado, Odds Ratio e Coeficiente Linear de Correlação de Pearson (p<0,05). A média de IMC encontrado foi 22,98±3,39 (masculino) e 23,78±3,23 (feminino) em G1, enquanto que no G2 observou-se 16,95±1,40 (masculino) e 17,41±1,46 (feminino). O CPOD médio foi de 1,28±1,60 (G1) e 1,73±2,30 (G2). A fluorose foi identificada em 23,08% (G1) e 14,77% (G2). As alterações periodontais foram mais prevalentes em G2 (65,91%) do que G1 (52,31%), com a presença de sangramento gengival em 47,69% e 47,73% e de cálculo em 29,23% e 44,32% (G1 e G2, respectivamente)...^ipt
Childhood obesity has been gaining attention throughout the world, since overweight children have a tendency to become overweight adults, causing severe disease, decreased on life expectancy and emotional unhealthiness. The change in habits that have led to the replacement of fiber-rich foods and nutrients for processed foods rich in fats and carbohydrates facilitates the emergence of dental problems, even with exposure to the protective factors. The objective of this study was to analyze the relationship between oral health status and quality of life in overweight / obese and eutrophic adolescents in Bauru - São Paulo. The sample consisted of 153 adolescents age 12, both genders, enrolled in the municipal school system, divided into two groups G1 - Overweight / obesity (n = 65) and G2 - normal weight (n = 88). The anthropometric assessment was performed using the Body Mass Index (BMI). Oral examinations were performed by two calibrated examiners (kappa>0.76), evaluating dental caries (DMFT), fluorosis (Dean and Community fluorosis Indexes), periodontal conditions (CPI), dental wear (DWI), malocclusion (DAI) and salivary flow (ml / min). The CHILD-OIDP questionnaire was applied. Data statistics analysis applied the normality and homogeneity test, using then Student t-test, Mann-Whitney, Chi-square, Odds Ratio and Linear Coefficient of Correlation of Pearson (p <0.05). The mean BMI was 22.98 ± 3.39 (male) and 23.78 ± 3.23 (female) in G1, while in G2 there was 16.95 ± 1.40 (male) and 17, 41 ± 1.46 (female). The average DMFT was 1.28 ± 1.60 (G1) and 1.73 ± 2.30 (G2). Periodontal changes were more prevalent in G2 (65.91%) than G1 (52.31%), with presence of gingival bleeding in 47.69% and 47.73% and calculus in 29.23% and 44 32% (G1 and G2 respectively). All adolescents had some degree of tooth wear, and the incisal / occlusal surface was the most affected (97.88% G1; 97.02% G2). The average DAI obtained in G1 was 31.69 ± 7.93 and 30.46 ± 7.40...^ien
CY  - Bauru
KW  - Mouth Diseases/epidemiology
Oral Health
Quality of Life
Overweight/epidemiology
Anthropometry
Brazil/epidemiology
Cross-Sectional Studies
Mouth Diseases/physiopathology
Observational Study
Sex Distribution
Statistics, Nonparametric
Overweight/physiopathology
Humans
Male
Female
Child
PB  - s.n
PY  - 2015
T2  - Análise da relação entre as condições de saúde bucal e a qualidade de vida em adolescentes com sobrepeso/obesidade e eutróficos em Bauru - SP
UR  - pt
ID  - 1514
ER  - 


TY  - THES
AB  - Objetivou-se avaliar as condições periodontais e de higiene bucal, qualidade de vida e satisfação geral com a vida em pacientes obesos diabéticos e não diabéticos submetidos à cirurgia bariátrica (CB). Estudo observacional longitudinal prospectivo que contou com amostra inicial de 150 indivíduos (G1- obesos diabéticos n=50; G2-obesos não diabéticos, n=50 e G3-eutróficos, n=50). G1 e G2 foram submetidos à CB e avaliados após seis (PO 6m, G1-n=18; G2-n=34) e 12 meses (PO 12m, G1-n=10; G2-n=15). Utilizou-se Índice de Massa Corpórea (IMC), Circunferências da Cintura (CC) e Quadril (CQ) e Relação Cintura-Quadril (RCQ). Os exames bucais foram realizados por um examinador (Kappa>0,81), avaliando sangramento (S), profundidade de sondagem (PS), nível de inserção clínica (NIC), índice de placa (IP), gengivite, periodontite e dentes perdidos. Aplicouse OHIP-14 e Escala de Satisfação com a Vida (SV), além do registro das condições socioeconômicas, hábitos e história médica. Na análise dos dados foram aplicados Análise de Variância pós teste Tukey, Kruskal-Wallis pós teste Dun, Friedman, teste t-Student, Mann-Whitney, Odds ratio, intervalo de confiança 95%, Qui-quadrado e correlação de Pearson (p<0,05). O gênero feminino foi o mais prevalente G1- 80,00%; G2-90,00%; G3-80,00%) e idade média foi 43,48±8,99-G1, 38,70±8,52-G2 e 40,22±12,35-G3. Houve diferença quanto à escolaridade, ocupação, renda, hipertensão e etilismo (p<0,05). Os obesos apresentaram maior PS e IP (p<0,05), porém G1 apresentou maior percentual de S (p<0,05). A periodontite esteve associada ao DM (OR= 3,67; IC 95%= 1,80-7,48; p= 0,000). O impacto bucal na QV foi baixo e a SV não diferiu entre os grupos (p>0,05). Após a CB, houve redução das medidas antropométricas e IP em G1 e G2 (p<0,05) e melhora na SV (p>0,05). A QV foi correlacionada com idade (r=0,165; p=0,043) e dentes perdidos (r=0,446; p=0,000); SV correlacionou-se com RCQ (r=0,196; p=0,016) e IP (r=-0,201; p=0,013). Após a CB, SV correlacionou-se...^ipt
The objective was to evaluate the periodontal conditions and oral hygiene, quality of life and overall satisfaction with life in diabetic and non-diabetic obese patients undergoing bariatric surgery (BS). Prospective longitudinal observational study which included initial sample of 150 subjects (G1- diabetic obese n = 50; non-diabetic obese G2, n = 50 and G3-eutrophic, n = 50). G1 and G2 were subjected to BS and evaluated after six (PO 6m, n = 18, G1, G2, n = 34) and 12 months (PO 12m, n, G1 = 10, G2 = 15-n). Body Mass Index (BMI), waist circumference (WC) and hip (QC) and Waist-Hip Ratio (WHR) were used. Oral examinations were performed by one examiner (kappa> 0.81), evaluating bleeding (B), probing depth (PD), clinical attachment level (CAL), plaque index (PI), gingivitis, periodontitis and tooth loss. OHIP-14 and Satisfaction with Life Scale (LS) were applied, besides the registration of socioeconomic, habits and medical history conditions. In the data analysis were applied ANOVA post hoc Tukey, Kruskal-Wallis post hoc Dun, Friedman, Student t test, Mann-Whitney, odds ratio, 95% confidence interval, chi-square and Pearson correlation (p <0.05). Females were the most prevalent G1-80,00%; G2-90,00%; G3-80,00%) and mean age was 43.48 ± 8.99-G1, 38.70 ± 8.52-G2 and 40.22 ±12.35-G3. There were differences regarding education, occupation, income, hypertension and alcohol consumption (p <0.05). Obese had higher PD and (p <0.05), however G1 showed higher percentage of S (p <0.05). The periodontitis was associated with DM (OR = 3.67; 95% CI = 1.80 to 7.48; p = 0.000). The oral impact on QOL was low and LS did not differ between groups (p> 0.05). After the CB, there was a reduction of the anthropometric measurements and PI in G1 and G2 (p <0.05) and improved LS (p> 0.05). QOL was correlated with age (r = 0.165; p = 0.043) and missing teeth (r = 0.446; p = 0.000); LS correlated with WHR (r = 0.196; p = 0.016) and PI (r = -0.201; p = 0.013)...^ien
CY  - Bauru
KW  - Bariatric Surgery/psychology
Diabetes Mellitus/psychology
Periodontal Diseases/psychology
Oral Hygiene/psychology
Obesity/psychology
Quality of Life/psychology
Analysis of Variance
Anthropometry
Dental Health Surveys
Diabetes Mellitus/physiopathology
Periodontal Diseases/physiopathology
Observational Study
Obesity/physiopathology
Patient Satisfaction
Prospective Studies
Treatment Outcome
Humans
Male
Female
Adult
Middle Aged
PB  - s.n
PY  - 2015
T2  - Condições periodontais e de higiene bucal, qualidade de vida e satisfação com a vida em pacientes obesos diabéticos e não diabéticos submetidos à cirurgia bariátrica
UR  - pt
ID  - 1515
ER  - 


TY  - THES
AB  - O traumatismo dentário (TD) pode impactar negativamente a qualidade de vida relacionada à saúde bucal (QVRSB) das crianças. Foi realizado um estudo transversal com o objetivo de avaliar a prevalência do TD, os fatores associados e seu impacto na QVRSB das crianças. Este estudo será apresentado no formato de dois artigos científicos. Uma amostra representativa de 1201 crianças de 8 a 10 anos de idade, matriculadas em escolas públicas e privadas da cidade de Belo Horizonte, Minas Gerais, foi examinada nas escolas, de acordo com os critérios de Andreasenet al. (2007), por duas examinadoras previamente calibradas (Kappa intra-examinador= 0,91 e 0,89 e Kappa inter-examinador= 0,85). Para análise da QVRSB foi aplicado o CPQ8-10 às crianças, sendo os seus escores dicotomizados pela técnica de "two-step cluster" em baixo e alto imapcto...^ipt
CY  - Belo Horizonte
KW  - Dental Enamel
Tooth Fractures/epidemiology
Oral Health
Tooth Injuries/epidemiology
Cross-Sectional Studies
Surveys and Questionnaires
Multilevel Analysis
Quality of Life
Humans
Male
Female
Child
PB  - s.n
PY  - 2015
T2  - Traumatismo dentário em crianças de 8 a 10 anos de idade: fatores associados e impacto na qualidade de vida
ID  - 1525
ER  - 


TY  - THES
AB  - O presente estudo objetivou caracterizar os adultos residentes em municípios do entorno de Belo Horizonte (zona urbana), Minas Gerais, Brasil, (1) testando a associação do empowerment individual e coletivo e fatores associados e (2) a associação entre características do uso de serviços odontológicos entre adultos e fatores associados. Métodos: estudo transversal com amostra probabilística, em adultos de 35 a 44 anos de ambos os sexos, calculada pela estimativa para proporções, poder de teste de 80% nível de significância de 5% deff igual a 2.0 com correção para amostras complexas em todas as análise. Dados foram obtidos por meio de entrevistas e exame da cavidade bucal nos domicílios, após a realização de um estudo piloto (n=98) cujos participantes não foram incluídos no estudo principal...^ipt
CY  - Belo Horizonte
KW  - Health Services
Oral Health
Public Health
Unified Health System
Demographic Data
Life Style/ethnology
Cross-Sectional Studies
Quality of Life
Social Capital
Socioeconomic Factors
Humans
Male
Female
Adult
PB  - s.n
PY  - 2015
T2  - Empowerment, uso dos serviços e fatores associados em adultos brasileiros
ID  - 1528
ER  - 


TY  - THES
AB  - Estudar os fatores associados ao uso de serviços odontológicos pode fornecer conhecimentos necessários sobre os motivos que levam os indivíduos à busca pelo atendimento e à formulação de políticas mais adequadas à realidade. O estudo utilizou a amostra de adultos constante do banco de dados do SB Minas Gerais - Pesquisa das condições de saúde bucal da população mineira, estudo epidemiológico transversal, representativo para o estado de Minas Gerais, que investigou os principais agravos de saúde bucal, bem como aspectos socioeconômicos relacionados e teve como objetivo conhecer a prevalência e os fatores associados ao uso de serviços públicos pela população adulta. A variável dependente foi o tipo de serviço utilizado, categorizada para público e privado. As variáveis independentes foram selecionadas e agrupadas para inserção no modelo de análise de acordo com uma adaptação do modelo comportamental de Andersen e Davidson...^ipt
CY  - Belo Horizonte
KW  - Dental Care
Health Services
Dental Health Services
Unified Health System
Epidemiologic Studies
Cross-Sectional Studies
Quality of Life
Socioeconomic Factors
Adult
PB  - s.n
PY  - 2015
T2  - Uso de serviços públicos de saúde bucal pela população adulta
ID  - 1529
ER  - 


TY  - THES
AB  - A cárie precoce na infância (CPI)é uma das doença bucais mais comuns em crianças pré-escolares, considerada um problema de saúde que está associado ao impacto na qualidade de vida. O objetivo do presente estudo foi avaliar a influência de fatores socioeconômicos (estado civil dos pais, idade da mãe, escolaridade dos pais, renda familiar mensal, número de pessoas que vivem da renda familiar e número de irmãos), características da criança (gênero, idade e problema de saúde), condições bucais (gravidade da cárie precoce na infância, consequências clínicas da cárie dentária não tratada, história de dor de dente, higiene bucal, percepção dos pais/cuidadores sobre a saúde oral da criança, bem como a qualidade de vida relacionada à saúde bucal - QVRSB sobre a incidência de cárie dentária não tratada em crianças pré-escolares)...^ipt
Early childhood caries (ECC) is one of the most common adverse oral health conditions among preschool children and is considered a public health problem associated with an impact on quality of life. The aim of the present study was to evaluate the influence of socioeconomic factors, oral problems and the oral health-related quality of life (OHRQoL) on the incidence of untreated dental caries among preschool children. A prospective cohort study was conducted with a sample of 288preschool children in the city of Diamantina, state of Minas Gerais, Brazil. The first exam (T1)was performed during national vaccination campaigns in 2010 and2011and involved children aged 24 to 47 months, who were reevaluated two years afterward (T2) at preschools in the city. The children were allocated to two groups based on baseline (T1) information: caries free (n = 144) and exposed to untreated caries (144). Untreated caries was evaluated using the dmft index at T1 andT2through a clinical exam performed by a dentist who had undergone a training exercise(Kappa = 0,91). Parents/caregivers filled out a form addressing socioeconomic data and answered the Brazilian version of the Early Childhood Oral Health Impact Scale(B-ECOHIS)to accessthe oral heath related quality of life both T1 andT2. The presence/absence of ...^ien
CY  - Belo Horizonte
KW  - Dental Caries/epidemiology
Dental Care for Children
Cohort Studies
Quality of Life
Risk Factors
Socioeconomic Factors
Surveys and Questionnaires
Humans
Male
Female
Child, Preschool
Child
PB  - s.n
PY  - 2015
T2  - Impacto da cárie dentária na qualidade de vida de crianças pré-escolares: um estudo de coorte prospectivo
UR  - pt
ID  - 1530
ER  - 


TY  - THES
AB  - O objetivo deste estudo foi determinar a correlação filho-pais na avaliação da qualidade de vida relacionada à saúde bucal de crianças e de suas famílias e determinar as características associadas a essa correlação em uma população pediátrica com anemia falciforme. Foi realizado um estudo transversal com 106 crianças, de 8 a 14 anos, com diagnóstico de anemia falciforme (AF), no estado de Minas Gerais, Brasil, e seus pais/cuidadores. Estas crianças estavam fazendo acompanhamento de saúde na Fundação Centro de Hematologia e Hemoterapia de Minas Gerais (Hemominas). A qualidade de vida relacionada à saúde bucal (QVRSB) foi mensurada, utilizando-se as versões brasileiras dos instrumentos Child Perception Questionnaire para crianças de 8 a 10 anos (CPQ8-10) e de 11 a 14 anos (versão curta do CPQ11-14), o Parental-Caregiver Perceptions Questionnaire (P-CPQ) e o Family Impact Scale (FIS). Um dentista calibrado realizou os exames clínicos bucais para avaliação da experiência de cárie dentária, má oclus¿o e sangramento gengival, segundo os critérios da Organização Mundial de Saúde (OMS). As informações sobre a AF, as características sócio-demográficas e econômicas foram obtidas por meio de entrevistas realizadas com os pais/responsáveis pelas crianças. Os dados foram analisados por meio do teste de correlação de Spearman e regressão linear. Houve uma forte correlação entre P-CPQ e FIS (rs=0,732). Foi observada correlação moderada entre as avaliações de QVRSB realizadas pela criança (CPQ) e pelo pai-proxy (P-CPQ) (rs=0,433). Ao se analisar a correlação entre a avaliação da QVRSB realizada pelas crianças (CPQ) e o impacto na família (FIS) relatado pelos pais, observou-se uma correlação fraca (rs=0,331). Maiores diferenças no z-escore entre P-CPQ e FIS foram associadas com a menor idade do filho (p<0,01), mais baixa espiritualidade/religiosidade (p<0,05), menor renda familiar (p<0,01) e severidade da má oclusão dentária (p<0,05)...^ipt
More recently, there has been increasing interest in the oral health-related quality of life (OHRQoL) of children, since pediatric oral disorders are likely to have a negative effect on the child quality of life (QoL). One issue that receives a great deal of attention is the comparison of the measurement of children OHRQoL reports with those of their parents. In this way, three systematic reviews were carried out to review the literature on valid and reliable informations from children and parents concerning child OHRQoL, and to identify the pattern of agreement/disagreement between their reports. The literature was searched using Medline, ISI, Lilacs and Scielo, from 1985-2007. Two researchers independently checked and then selected only articles that used well-validated instruments, provided quantitative measurements of child clinical oral health status, and presented children and parental perceptions of child OHRQoL. In the first systematic review, from 89 records found, thirteen fulfilled the criteria. All selected studies suggested good construct validity. However, child understanding of oral health and well-being are affected by age, age-related experiences, gender, race, education, culture, experiences related to oral conditions, opportunities for treatment, childhood period of changes, back-translating questionnaire and child self-perceived treatment need. Twelve of 402 articles originally identified were included in the second systematic review. The results showed that the relationships between clinical oral health status and QoL in children were not direct, but mediated by a variety of personal, social and environmental variables, as well as by the child development, which have influence on the comprehension about the relationship among health, illness and QoL. In the third one, out of 87 articles that were critically assessed, five studies were selected ...^ien
CY  - Belo Horizonte
KW  - Anemia, Sickle Cell
Oral Health
Father-Child Relations
Quality of Life
Humans
Male
Female
Child
Adolescent
Adult
PB  - s.n
PY  - 2015
T2  - Qualidade de vida relacionada à saúde bucal em crianças com anemia falciforme e suas famílias: há uma correlação entre o relato de pais e filhos?
UR  - pt
ID  - 1531
ER  - 


TY  - THES
AB  - O objetivo desse estudo foi avaliar o impacto da cárie dentária na qualidade de vida relacionada à saúde bucal de escolares e analisar a possibilidade de solução da demanda existente, com a utilização do Tratamento Restaurador Atraumático (TRA). Foi realizado um estudo transversal, como uma amostra de 461 crianças de seis a 12 anos, de quatro escolas públicas da Regional Pampulha de Belo Horizonte, as quais foram selecionadas por participarem do Projeto de Extensão Escolas Saudáveis, vinculado ao Departamento de Odontologia SocialPreventiva da Faculdade de Odontologia da Universidade Federal de Minas Gerais. Todas as crianças foram submetidas ao exame clínico e para aquelas de seis a 10 anos, também aplicou-se um instrumento capaz de mensurar a qualidade de vida relacionada à saúde bucal. Esse estudo será apresentado em formato de dois artigos científicos. Para ambos, a principal variável independente foi à cárie dentária, diagnosticada através dos índices CPOD (dentes permanentes) e ceod (dentes decíduos). No primeiro artigo, buscou-se avaliar o impacto da cárie dentária na qualidade de vida relacionada à saúde bucal de escolares de 6 a 10 anos. Para tal, um entrevistador aplicou a versão brasileira do Child Perceptions Questionare (CPQ8-10) em todas as crianças dessa faixaetária, totalizando uma amostra final de 255 indivíduos. Na análise comparativa, para a condição clínica de cárie dentária consideraram-se dois grupos: livres de cárie (componente cariado=0) e com cárie (componente cariado 1). Para análise estatística, utilizou-se o teste Mann Whitney e o coeficiente de correlação de Spearman, como medida de associação, considerando um nível de significância de 5% (¿ = 0,05). Observou-se melhores índices de qualidade de vida para o grupo de crianças sem cárie. Na medida em que os números de dentes cariados aumentavam, houve uma tendência do impacto na qualidade de vida aumentar...^ipt
The aim of this study was to evaluate the impact of dental caries in the quality of life related to oral health of schoolchildren and examine the possibility of the existing demand solution, using the Atraumatic Restorative Treatment (ART). A cross-sectional study was conducted as a sample of 461 children aged six to 12 years, four public schools in the Regional Pampulha in Belo Horizonte, which were selected for participating in the Healthy Schools Extension Project, linked to theDepartment of Preventive Social Dentistry, School of Dentistry, Federal University of Minas Gerais. All children underwent clinical examination and those six to 10 years, also applied an instrument capable of measuring the quality of life related to oral health. This study will be presented in two papers format. For both, the main independent variable was to dental caries, diagnosed through the DMFT (permanent teeth) and dmft (deciduous teeth). In the first article, we sought to assess the impact of dental caries in the quality of life related to oral health of schoolchildren 6-10 years. To this end, an interviewer applied the Brazilian versionof the Child Perceptions Questionare (CPQ8-10) for all children of this age group, totaling a final sample of 255 individuals. In the comparative analysis to the clinical condition of dental caries were considered two groups: caries-free (component decayed = 0) and caries (decayed component 1). For statistical analysis, we used ...^ien
CY  - Belo Horizonte
KW  - Dental Caries/epidemiology
Dental Caries/therapy
Dental Atraumatic Restorative Treatment
Dental Health Services
DMF Index
Quality of Life
Oral Health/statistics & numerical data
Humans
Male
Female
Child
PB  - s.n
PY  - 2015
T2  - Cárie dentária em escolares: impacto na qualidade de vida e uso do tratamento restaurador atraumático como solução parcial da demanda
UR  - pt
ID  - 1532
ER  - 


TY  - THES
AB  - Objetivos: Avaliar dentição funcional (DF) em adultos brasileiros e associação com determinantes sociais da saúde (DSS) e qualidade de vida (QV). Métodos: Estudo transversal com 9.564 adultos (35-44 anos). Utilizou-se o índice de dentes cariados, perdidos e obturados, o Índice Periodontal Comunitário (IPC) e a Perda de Inserção Periodontal (PIP). Número de dentes presentes, Pares de Oclusão Posterior (POP) e máximo código IPC e PIP dos sextantes foram contabilizados. Um sistema funcional de classificação das dentições foi aplicado nas configurações dentárias, com os níveis: I- >- um dente cada arco; II- >- 10 dentes cada arco; III- 12 dentes anteriores; IV- >-três POP pré-molares; V- >-um POP molar bilateralmente; VI- todos sextantes com IPC<-3 e/ou PIP<-1. Definições de DF foram avaliadas e comparadas: Dentes bem distribuídos (WDT= >-10 dentes cada arco); DF da Organização Mundial de Saúde (FDWHO= >-20 dentes); DF classificada por estética e oclusão (FDClass5= nível V) e DF classificada por estética, oclusão e saúde periodontal (FDClass6= nível VI). DSS abrangeram fatores contextuais e individuais. QV foi mensurada pelas variáveis dependentes satisfação com a saúde bucal e o índice de Impactos Odontológicos no Desempenho Diário (IODD). Razões de Prevalência (RP) dos modelos de regressão multinível (indivíduo e município) foram estimadas...^ipt
Aim: Evaluate functional dentition (FD) in Brazilian adults and associations with socialdeterminants of health (SDH) and quality of life (QoL). Methods: A cross-sectionalstudy was conducted with 9564 individuals (35-44 yr). Oral health was evaluated usingthe decayed, missing and filled teeth index, community periodontal index (CPI) andclinical attachment loss (CAL). Number of teeth, posterior occluding pairs (POPs) andmaximum CPI and CAL of the sextants were counted. Dentitions were classified usingthe following levels: I- &#8805;one tooth each arch; II- &#8805;10 teeth each arch; III- 12 anteriorteeth; IV- &#8805;three premolar POPs; V- &#8805;one molar POP bilaterallly; VI- all sextants withCPI&#8804;3 and/or CAL&#8804;1. FD definitions were compared: well-distributed teeth (WDT= &#8805;10teeth each arch); World Health Organization definition of FD (FDWHO= &#8805;20 teeth); FDclassified by esthetics and occlusion (FDClass5= level V) and FD classified by esthetics,occlusion and periodontal status (FDClass6= level VI). The SDH evaluated werecontextual and individual. QoL was evaluated based on self-perceptions and the OralImpacts on Daily Performance (OIDP) index. Prevalence ratios (PR) of the multi-level(individual and municipal) regression models were estimated. Percentages ofindividuals satisfied with oral health, with no overall impact (OIPD=0) and with noimpacts on daily performance were determined, for the presence/absence of thecriterion of each level of the classification system, considering their sequentialcharacter. Multiple models were created for each dependent variable regarding QoL,with dental conditions as independent variables. Results: The prevalence...^ien
CY  - Belo Horizonte
KW  - Dentition, Permanent
DMF Index
Oral Health
Periodontal Index
Tooth Loss/epidemiology
HEALTH INEQUALITIES
Dental Health Surveys
Multilevel Analysis
Quality of Life
Socioeconomic Factors
Humans
Male
Female
Adult
PB  - s.n
PY  - 2015
T2  - Dentição funcional em adultos brasileiros: avaliação da funcionalidade e associação com determinantes sociais da saúde e qualidade de vida
UR  - pt
ID  - 1533
ER  - 


TY  - THES
AB  - O objetivo do presente estudo foi avaliar o impacto da má oclusão e do tratamento ortodôntico com aparelho fixo na qualidade de vida de adolescentes e seus familiares. A apresentação deste estudo, no formato de tese, se dá em três seções. A primeira, com as considerações iniciais, onde são descritos alguns conceitos de qualidade de vida e qualidade de vida relacionada à saúde bucal. Dois artigos a serem submetidos à periódicos científicos são apresentados na segunda seção. O primeiro artigo objetivou avaliar a percepção de pais ou cuidadores com relação ao impacto da má oclusão na qualidade de vida de adolescentes. Este estudo transversal contou com uma amostra de 280 pais ou cuidadores de adolescentes entre 11 e 12 anos que responderam o Parental-Caregiver Perceptions Questionnaire (P-CPQ)...^ipt
CY  - Belo Horizonte
KW  - Orthodontic Appliances
Dental Care
Malocclusion/therapy
Orthodontics, Corrective
Caregivers
Family
Impacts on Health
Longitudinal Studies
Parents
Prospective Studies
Quality of Life
Humans
Male
Female
Adolescent
PB  - s.n
PY  - 2015
T2  - Impacto da má oclusão e do tratamento ortodôntico na qualidade de vida de adolescentes
ID  - 1535
ER  - 


TY  - THES
AB  - Os objetivos desse estudo de coorte realizado em crianças pré-escolares foram: (1) avaliar a validade preditiva e de constructo utilizando um critério de avaliação de atividade de lesões de cárie associado ao Sistema Internacional de Detecção e Avaliação de Cárie (ICDAS, do inglês International Caries Detection and Assessment System); (2) avaliar o risco de superfícies hígidas, com lesões iniciais de cárie (escores 1 e 2 do ICDAS) e lesões moderadas (escores 3 e 4) progredirem para lesões cavitadas em dentina (escores 5 e 6 do ICDAS) em dentes decíduos; (3) avaliar a influência da presença de lesões iniciais no risco de desenvolvimento de lesões de cárie; (4) avaliar se o impacto da cárie dentária na qualidade de vida de crianças se altera com o incremento de novas lesões ao longo do tempo; e (5) avaliar o impacto da cárie dentária em diferentes estágios de severidade na piora da qualidade de vida relacionada à saúde bucal em crianças. Um exame inicial foi realizado por 15 examinadores durante o Dia Nacional de Vacinação em junho de 2010, na cidade de Santa Maria (RS). Nesse dia, 639 crianças de um a cinco anos de idade foram examinadas utilizando o ICDAS para detecção das lesões de cárie e um critério adicional para avaliação da atividade das lesões de cárie. Outras variáveis demográficas e socioeconômicas relacionadas a cada criança foram coletadas com os pais das crianças. Um questionário para avaliar o impacto das condições bucais na qualidade de vida das crianças (ECOHIS, do inglês Early Childhood Oral Health Impact Scale) também foi aplicado aos pais...^ipt
The aims of the present cohort study carried out in preschool children were: (1) to evaluate predictive and construct validity of an additional criteria to assess caries lesions activity associated to the International Caries Detection and Assessment System (ICDAS); (2) to evaluate the risk of sound surfaces, initial (scores 1 and 2 of ICDAS) and moderate caries lesions (ICDAS scores 3 and 4) to progress to dentin cavitated lesions (ICDAS scores 5 and 6) in primary teeth; (3) to investigate the influence of presence of initial caries lesions on risk of occurrence of new caries lesions; (4) to evaluate if the impact of dental caries on quality of life of children suffers worsening due to the occurrence of new caries lesions; and (5) to investigate the impact of dental caries in different stages of progression on worsening of oral health-related quality of life. An initial examination was conducted by 15 examiners during the National Children's Vaccination Day in June, 2010, in Santa Maria (RS). At this day, 639 children aged from one to five years were examined using the ICDAS for the detection of caries lesions and with an additional criteria for evaluation of caries lesions activity. Other demographic and socioeconomic variables related to each child were collected with the children's guardians. A questionnaire to evaluate the impact of oral health on quality of life of the children (Early Childhood Oral Health Impact Scale - ECOHIS) was also applied for the parents...^ien
CY  - São Paulo
KW  - Child
Child, Preschool
Dental Caries/diagnosis
Risk Factors
Humans
Male
Female
PB  - s.n
PY  - 2015
T2  - Qual a importância da detecção de lesões iniciais de cárie em crianças pré-escolares? Evidências de um estudo de coorte com 2 anos de acompanhamento
UR  - pt
ID  - 1562
ER  - 


TY  - THES
AB  - Hábitos, comportamentos, saúde bucal e qualidade de vida de adolescentes têm sido foco de pesquisas atuais, mas poucas retratam a situação daqueles que habitam regiões rurais e remotas, considerados socialmente excluídos. Objetivou-se verificar os hábitos alimentares e de higiene, o comportamento social, consumo de álcool e tabaco, Índice de Massa Corpórea (IMC),condição de saúde bucal, necessidades de tratamento odontológico, o impacto da saúde bucal na qualidade de vida de adolescentes de assentamento rural no Brasil, frente à iniquidade de acesso aos serviços odontológicos. Neste estudo epidemiológico transversal, 180 jovens entre 11 e 18 anos, de um assentamento rural, foram examinados e entrevistados, utilizando-se os instrumentos The Global School-based Student Health Survey, WHOQOLBref (World Health Organization - Quality of Life) e OIDP (Oral Impact on Daily Performance). Os índices CPO-D (dentes cariados, perdidos e obturados) e IPC (índice periodontal comunitário) foram empregados em exame clínico. Nas análises bivariadas foram aplicados os testes Qui-quadrado, Exato de Fisher, Mann-Whitney e, posteriormente, o modelo de Regressão Logística. Quanto ao acesso, 53,3% dos entrevistados consultaram um cirurgião-dentista no último ano e, o restante, há mais de dois anos. A dor foi o principal motivo da última consulta (69,5%). Os adolescentes consumiam refrigerantes (25,2%), fastfoods e lanches (41,9%), chá ou café adoçado (59,8%). A higiene bucal era realizada com palito de dentes (19,0%) e escovação (97,2%); o fio dental não era usado por 71,5% dos entrevistados. Do total, 12,9% relataram dificuldade para mastigar pelos problemas bucais e, apesar de 55,8% dos jovens terem demonstrado satisfação com a aparência dentária, 19,6% evitavam sorrir. Verificou-se consumo de bebida alcoólica (32,4%), tabagismo (3,9%) e sobrepeso (13,4%). O CPO-D médio foi 5,49 (± 3,33), sendo que a maioria (58,9%) teve CPO-D &#8805; 5. Periodontites foram notadas em 37,2%...^ipt
Habits, behavior, oral health and quality of life of adolescents have been focused on recent researches, but few of them study situation of those who lives in rural and remote areas, considered socially excluded. It was aimed to verify diet and hygiene habits, behaviors, consumption of alcohol and tobacco, Body Mass Index (BMI), oral health condition, needs for dental treatment, impact of oral health on quality of life of adolescents from rural settlement in Brazil, considering inequality in dental services accessibility. In this crosssectional and epidemiological survey, 180 11- to 18- years-old adolescents from rural settlement were interviewed and examined, using the instruments: Global School-based Student Health Survey, WHOQOL-Bref (World Health Organization - Quality of Life) and OIDP (Oral Impact on Daily Performance). DMFT (decayed, missing and filled teeth) and CPI (community periodontal index) indexes were applied in oral examination. In bivariate analysis, Chi-squared, Fisher's and Mann-Whitney Tests were used, and lately, logistic regression model. About the access, 53.3% of interviewed people consulted a dentist over the last year and the other part, more than two years ago. Toothache was the main reason for the last consult (69.5%). The adolescents consumed soft-drinks (25.2%), fast-foods and snacks (41.9%), sugared tea or coffee (59.8%). Oral hygiene was performed with toothpick (19.0%) and toothbrushing (97.2%); dental fosse was not used by 71.5 of population. Overall, 12.9% reported difficulty on chewing due to oral problems, and although 55.8% of adolescents had demonstrated satisfaction with own dental appearance, 19.6% avoided to smile. It was noted consumption of alcoholic drinks (32.4%), tobacco (3.9%) and 13.4% was obese. DMFT average was 5.49 (± 3,33) and the majority (58.9%) had DMFT &#8805; 5. Periodontitis were observed in 37.2% of population, mainly gingival bleeding (77.7%). Needs for dental treatment were concentrated on restorations...^ien
CY  - Araçatuba
KW  - Dental Care
Diet, Cariogenic
Equity in Access to Health Services
Health Services
Oral Health
Quality of Life
Rural Population
Social Inequity
Adolescent Behavior
Public Health
Humans
Male
Female
Child
Adolescent
Young Adult
PB  - s.n
PY  - 2015
T2  - Saúde e qualidade de vida de adolescentes de um assentamento rural no Pontal do Paranapanema-SP
UR  - pt
ID  - 1591
ER  - 


TY  - THES
AB  - Várias são as propostas para reabilitação da disfagia orofaríngea, sendo a eletroestimulação neuromuscular (EENM) uma nova modalidade de tratamento. Poucos são os trabalhos que comprovam a eficácia deste tratamento na reabilitação da disfagia e ainda não foram encontrados estudos que verificaram o efeito da EENM em idosos em fase tardia do acometimento vascular encefálico. Assim, o objetivo do presente trabalho foi verificar o efeito, a curto e médio prazo, da terapia da deglutição com EENM sensorial em idosos com sequelas de acidente vascular encefálico (AVE) que foram submetidos à terapia fonoaudiológica convencional sem sucesso, quanto ao nível de ingestão oral, ao quadro de disfagia orofaríngea e à qualidade de vida relacionada à deglutição. Para isto 10 indivíduos idosos, pósacidente vascular encefálico (AVE), que já haviam realizado terapia fonoaudiológica convencional foram classificados quanto ao nível de ingestão oral na escala funcional de ingestão oral (FOIS), submetidos à avaliação instrumental (videofluoroscopia) da deglutição utilizando-se líquido, alimento na consistência de pudim e sólido, a partir da qual foi analisado o grau da disfagia orofaríngea por meio da escala Dysphagia Outcome and Severity Scale (DOSS), realizada a classificação na escala de penetração e aspiração e na escala de resíduos. Também foi realizada a aplicação do protocolo de qualidade de vida relacionado à deglutição SWAL-QOL e aos procedimentos terapêuticos propostos, sendo que os exames foram repetidos imediatamente e três meses após a reabilitação. As sessões de terapia foram realizadas três vezes por semana e distribuídas em quatro semanas, totalizando 12 sessões. Cada sessão consistiu em duas etapas de 10 minutos de exercício, nas quais os pacientes foram solicitados a deglutirem a saliva com esforço, ou umapequena quantidade de água a cada 10 segundos durante a EENM. imediatamente após e três meses após as 12 sessões de terapia, todos os indivíduos...^ipt
There are several proposals for rehabilitation of oropharyngeal dysphagia, and the neuromuscular electrical stimulation (NMES) is a new type of treatment. There are few studies proving the efficiency of this treatment in oropharyngeal dysphagia, and studies verifying the effect of NMES in the elderly in late stage of cerebrovascular impairment haven´t been found yet. Thus, the objective of this study is to verify the short- and medium-term effect of the deglutition therapy with sensorial NMES in elderly patients with stroke sequelae, who underwent conventional speech therapy with no success, regarding the level of oral intake, the oropharyngeal dysphagia condition and the quality of life related to deglutition. In order to achieve such objective, 10 poststroke elderly patients, who had already undergone conventional speech therapy, were classified regarding the level of oral intake according to the functional oral intake scale (FOIS). They underwent swallowing instrumental assessment (fluoroscopy) with liquid, solid food and food in the consistency of pudding, their level of oropharyngeal dysphagia was analyzed by means of the Dysphagia Outcome and Severity Scale (DOSS), and they were rated by means of the penetration and aspiration scale and the waste scale. The SWAL-QOL outcomes tool was also applied regarding the quality of life in deglutition and the therapeutic procedures proposed. The sessions were performed three times per week for 4 weeks, a total of 12 sessions. One session consisted of two 10 minutes exercises with a 2 minutes rest period provided between exercises. Patients were asked to forcefully swallow their saliva or a small amount of water every 10 seconds during stimulation. The exams were repeated immediately and three months after rehabilitation. The results show there was an improvement in the deglutition rating for 4 out of the 10 patients immediately after the intervention and, after three months, one patient improved...^ien
CY  - Bauru
KW  - Stroke/rehabilitation
Transcutaneous Electric Nerve Stimulation/methods
Deglutition Disorders/therapy
Analysis of Variance
Stroke/complications
Quality of Life
Severity of Illness Index
Time Factors
Treatment Outcome
Deglutition Disorders/etiology
Deglutition Disorders/physiopathology
Humans
Male
Female
Middle Aged
Aged, 80 and over
PB  - s.n
PY  - 2015
[truncated: 9,646,561 more chars]
